# Supplementary material for: A Novel Assay for Profiling GBM Cancer Model Heterogeneity and Drug Screening
Source: Cells. 2019 Jul 11;8(7):702. doi: 10.3390/cells8070702 (PMC6678976; doi:10.3390/cells8070702)
Supplement: Supplementary file 1 [file cells-08-00702-s001.zip]

Archive with 10 entries (10 files):
- code snippet.txt
- Figure S1.pdf
- Figure S2.pdf
- Figure S3.pdf
- Supplemental Figure Legends.pdf
- Supplementary File 1.pptx
- Supplementary File 2.txt
- Supplementary File 3.txt
- Table S1.xlsx
- Table S2.xlsx
