# Supplementary material for: A Novel Assay for Profiling GBM Cancer Model Heterogeneity and Drug Screening
Source: Cells. 2019 Jul 11;8(7):702. doi: 10.3390/cells8070702 (PMC6678976; doi:10.3390/cells8070702)
Supplement: Supplementary file 1 [file cells-08-00702-s001.zip › code snippet.txt]

    X = X_rand()
    f = full_score(X)
    X_best = several(X, N)
    f_best = several(f, N)
    for outer in outer_steps:
        for inner in inner_steps:
            X_trial = mutate(X)
            delta = fast_score(X_trial)-fast_score(X)
            if delta>gamma*log(random()):
                X=X_trial
        f = full_score(X)
        if f<min(f_best):
            X_best.dropmin()
            X_best.append(X)
            f_best.dropmin()
            f_best.append(f)
