# Supplementary material for: A Novel Assay for Profiling GBM Cancer Model Heterogeneity and Drug Screening
Source: Cells. 2019 Jul 11;8(7):702. doi: 10.3390/cells8070702 (PMC6678976; doi:10.3390/cells8070702)
Supplement: Supplementary file 1 [file cells-08-00702-s001.zip › Supplementary File 3.txt]

gene	X1429_cells	X1429_mt	X1046_cells	X1046_mt	X1016_cells	X1016_mt	X1066_cells	X1066_mt	X1524_sph	X1524_cells	X1524_mt	X1465_cells	X1465_mt	X1516_sph	X1516_cells	X1516_cells	X1516_mt	X1441_sph	X1441_cells	X1441_mt	X1238_cells	X1238_mt	X1153_sph	X1153_cells	X1153_mt	X1052_sph	X1052_cells	X1052_mt	X1154_sph	X1154_cells	X1154_mt
ACSL3	1626.14	1942.84	217.2	134.73	453.5	248.47	171.98	158.76	264.87	565.03	166.49	478.86	414.28	134.72	19.15	28.1	174.83	178.95	121.87	116.22	141.01	125.57	253.48	206.93	241.09	155.22	322.43	165.05	70.09	160.62	36.73
ACTG1	50934.14	35282.82	16603.59	13264.86	12985.39	8226.56	17093.14	10936.29	9030.45	13516.42	9762.47	20909.83	20037.83	7243.77	5722.56	6258.95	10715.94	16595.67	21178.85	18160.44	14522.24	18225.12	16872.23	22332.25	15285.65	20976.73	20856.92	18785.87	3416.72	13533.45	7140.51
ACTN1	471.8	565.4	303.12	772.84	251.79	644.56	1717.69	2305.72	1577.27	473.53	1368.29	688.85	872.44	580.89	23.14	55.52	566.77	1037.78	1032.65	2040.09	322.78	1306.53	810.19	299.02	866.4	1580.44	1232.67	1472.12	101.5	231.18	280.71
ADCK3	29.93	17.38	13.52	6.07	15.54	47.81	57.72	86.43	192.81	52.6	80.65	63.11	68.89	56.54	98.97	118.18	52.1	84.13	45.97	113.61	43.58	49.55	23.07	9.6	33.72	82.19	40.69	64.51	118.94	73.34	73.33
AGPAT3	523.18	1380.01	54.89	112.42	98.65	211.75	1224.22	914.97	254.72	218.98	227.81	457.65	467.15	224.58	15.16	32.02	263.51	137.6	75.32	146.76	359.13	338.45	496.54	286.64	541.26	306.47	265.84	228.42	108.48	131.65	223.78
AGR2	3.43	7.41	3.97	6.07	1	8.46	10	20.68	15.18	1	6.13	2.12	3.52	5.32	3.99	3.92	5.39	6.44	9.45	3.67	7.23	83.33	1	1.08	1.07	1.3	5.78	12.13	101.5	1	48.93
AKAP12	1013	10340.78	199.69	540.42	432.95	407.17	580.07	707.83	3863.06	573.35	1828.16	565.82	470.67	622.23	23.14	4.61	629.32	1937.54	4011.34	4528.47	559.8	1120.68	1794.43	917.33	1224.81	371.67	688.45	346.71	380.67	380.85	1858.42
AKT2	345.06	1224.5	234.7	267.54	1075.42	2189.55	436.92	379.05	891.13	570.86	834.84	1138.54	1052.19	327.48	226.69	259.17	352.98	2123.43	3280.27	3354.08	699.39	585.11	450.6	473.91	499.02	1559.57	2582.37	1681.65	188.74	156.16	593.81
ALOX5AP	5.95	7.41	2.38	1.4	1	5.84	8.75	3.29	20.26	1.86	6.13	12.2	8.98	1	3.99	8.52	1	1	1	1.93	1.45	10.69	1	1	1.07	1.3	1.2	1.14	7.27	1	8.27
ANKRD9	40.2	7.41	15.11	8.14	33.28	18.95	40.14	14.1	23.3	17.66	13.2	27.05	40.7	22.39	43.09	3.92	16.47	36.93	18.76	31.59	40.68	25.89	23.74	26.62	24.12	27.43	39.49	25.64	80.56	25.06	73.33
ANXA2	6599.76	31543	567.27	2979.79	907.34	2888.6	6927.39	4577.61	5369.33	1900.19	7248.51	2099.42	2997.62	203.92	31.12	20.27	227.09	5655.65	3843.07	6620.73	2448.7	12154.77	3383.98	1943.46	4047.99	8263.19	4101.84	9015.41	3242.23	3883.38	5757.97
ANXA7	2472.21	2727.83	503.62	921.74	326.5	439.96	1839.49	2266.27	837.34	343.76	767.39	466.13	678.61	547.64	194.76	212.17	478.09	1286.74	872.98	924.16	519.08	710.14	696.32	457.66	666.07	1010.61	624.64	709.17	213.17	563.57	435.23
APOD	3.43	7.41	42.16	16.96	34.21	92.4	35149.41	44807.56	25.33	1.03	6.13	203.11	202.82	635.71	182.79	157.34	510.55	4.35	5.15	1	537.99	1102.1	1259.69	1849.05	278.85	1.3	8.19	3.68	35.19	10.21	28.6
APP	3273.74	26248	1337.42	4869.23	1752.44	8711.83	5684.29	8358.62	16912.97	4503.94	21020.13	13237.61	14945.15	4712.34	214.72	263.08	4885.19	8534.56	13500.87	17219.01	3520.38	9470.16	6353.33	1602.97	5522.62	14573.02	16315.38	12353.62	5723.41	2405.27	16826.36
AQP4	3.43	7.41	1.59	5.03	1440.55	6137.28	20.05	14.1	2928.24	1375.28	1368.29	466.13	562.3	6.22	3.99	3.92	5.39	324.32	855.08	2718.9	4800.01	7.31	15.08	179.07	32.44	650.72	734.21	72.96	73.58	1	44.86
ARHGAP29	3.43	17.38	16.7	173.12	1.53	13.71	135.57	116.02	10.11	1	6.13	2.12	33.65	8.91	3.99	3.92	1	3.51	15.18	4.54	53.76	270.87	1	1.08	13.88	462.95	74.41	425.28	66.6	16.15	122.12
ARHGDIB	3.43	17.38	1.59	1.92	3.4	4.53	1.26	23.96	8.08	3.52	6.13	22.81	26.6	17	15.16	3.92	26.76	52.8	106.11	86.56	49.4	105.3	6.43	4.18	9.4	6.57	1.2	7.06	80.56	1.66	57.06
ARMCX2	177.22	1631.8	32.62	268.58	120.12	590.78	3.72	17.39	385.66	108.34	442.41	731.28	932.36	1364.05	102.96	106.43	1305.51	669.35	1238.15	1271.42	415.84	965.25	1018.63	515.7	891.36	434.26	339.29	522.45	167.8	86.71	122.12
ARMCX6	273.13	802.38	166.28	265.98	197.63	366.51	312.61	316.58	410.02	204	332.04	737.64	939.41	454.63	162.83	180.84	505.8	491.41	830.73	562.95	250.07	402.65	490.55	459.98	510.54	564.66	565.64	590.88	195.72	172.87	341.7
ATAT1	95.01	343.23	64.44	103.08	110.79	304.87	219.7	306.72	334.91	137.45	307.52	746.12	964.08	282.55	98.97	169.09	311.02	249.13	271.52	384.08	504.54	394.2	1005.31	595.4	857.44	148.7	187.58	158.29	265.51	153.56	390.5
ATM	170.37	928.27	38.98	101	84.64	338.97	320.15	461.25	429.3	162.41	178.75	695.22	537.63	315.35	11.16	32.02	371.19	281.71	338.82	494.89	220.99	429.68	772.9	299.02	753.11	443.39	273.07	492.03	3.78	75.57	32.66
ATP8A1	84.73	128.47	15.11	5.55	31.41	72.73	241.04	162.05	53.75	119.15	62.25	77.96	23.08	25.54	43.09	39.85	26.76	14.79	10.88	21.12	180.27	76.58	11.75	28.94	9.4	212.59	512.67	225.89	98.01	478.89	492.15
BACH1	293.68	950.49	121.72	287.77	178.02	445.2	770.93	773.59	714.52	200.68	669.28	754.61	611.64	825.77	35.11	63.35	839.14	407.86	336.67	574.29	423.11	907.81	937.39	548.97	753.75	1657.37	946.11	1107.12	244.57	354.11	443.36
BHLHE40	5465.97	839.41	1399.47	267.02	480.58	312.74	919.09	254.11	1500.13	479.35	748.99	396.13	195.77	182.35	15.16	12.44	83.77	349.8	619.51	1142.29	1052.74	593.56	332.06	321.46	682.07	367.76	358.55	247.85	265.51	988.06	406.76
BIN1	40.2	91.44	27.84	62.1	9	26.82	30.09	23.96	131.91	62.58	111.31	143.71	269.78	280.75	35.11	8.52	233.42	39.85	118.29	33.34	69.76	177.95	174.24	116.39	168.76	340.38	84.04	175.19	202.7	226.72	240.04
BIRC5	1605.59	743.13	1160.79	1262.58	722.44	477.99	932.91	776.88	147.13	417.79	184.88	1469.44	1591.41	537.76	773.48	850.53	508.96	731.18	1248.18	665.9	837.53	598.63	866.13	1267.11	650.07	785.02	984.64	435.42	537.71	937.93	455.56
BOC	348.49	69.22	253.79	72.99	384.4	409.79	17.54	50.27	1523.48	881.98	926.81	391.89	484.77	84.4	929.14	1077.68	92.48	392.41	279.39	543.75	1145.81	490.5	182.9	53.71	270.53	238.67	356.15	279.96	80.56	265.35	134.32
BOP1	704.72	624.64	258.57	184.53	333.97	205.19	337.73	267.26	129.88	288.85	86.78	799.15	562.3	258.73	625.81	615.55	311.81	293.83	667.48	159.85	226.8	270.87	394.66	519.57	362.69	220.41	472.94	293.48	220.15	259.78	378.3
BRAF	1009.58	950.49	220.38	279.99	295.68	400.61	656.66	642.08	345.06	220.64	282.99	934.91	671.56	371.51	226.69	259.17	340.31	450.47	315.19	710.4	1074.55	857.12	785.55	834.53	854.24	950.63	631.87	707.48	830.84	202.96	2708.27
BTG2	105.29	69.22	731.16	284.66	130.4	198.63	282.48	277.13	384.64	194.02	307.52	474.62	731.47	291.08	350.42	278.75	148.7	62.83	197.05	174.68	1215.6	262.42	419.96	268.06	380.61	423.83	267.05	331.5	108.48	172.87	122.12
BUD31	1026.71	2431.61	578.4	2124.3	406.81	1068.18	1052.19	1924.33	1849.3	548.4	1705.53	2313.66	2839.03	795.21	170.81	192.59	860.52	1115.89	920.95	1174.57	1177.8	1210.23	1475.45	796.61	1278.58	2491.9	1744.38	1828.67	631.93	744.43	1333.87
C11orf24	214.9	632.05	58.07	235.89	59.43	239.29	290.01	319.87	297.35	67.58	282.99	519.16	572.88	341.86	47.09	79.02	490.75	188.98	161.25	239.25	174.46	377.31	455.26	255.68	497.1	285.61	281.5	302.77	192.23	94.51	150.59
C7orf49	588.26	321.01	209.24	141.99	287.28	201.26	279.97	316.58	216.15	216.48	129.7	746.12	844.25	291.53	234.67	282.66	307.06	358.57	255.05	285.49	363.49	319.86	207.53	244.07	218.69	383.41	329.66	344.17	248.06	243.81	256.31
CASP2	204.62	602.43	94.67	244.19	243.39	367.82	467.06	464.53	124.8	84.21	129.7	1174.6	1379.95	234.47	79.01	90.77	287.26	403.27	329.51	553.35	394.03	716.9	327.4	312.17	401.09	627.25	690.86	478.51	223.64	249.38	252.24
CBX1	98.43	2268.68	67.62	456.38	110.79	539.63	689.31	1010.31	719.6	238.11	546.65	1637.01	2158.83	918.78	43.09	47.69	1040.26	539.44	806.39	864.83	357.67	689.86	1380.22	696.01	1241.45	1075.81	722.17	567.23	558.65	715.84	1028.9
CC2D1B	166.94	461.72	123.31	165.34	111.72	227.49	428.13	520.43	184.69	92.53	203.28	135.23	181.67	356.23	154.85	161.26	327.64	162.25	122.58	191.26	202.08	281.01	146.94	136.51	150.2	92.63	128.59	102.53	115.46	202.96	166.85
CCDC90B	783.51	1579.96	121.72	204.24	254.59	497.66	649.13	1204.3	823.13	296.34	748.99	1492.77	2285.71	472.16	79.01	82.93	540.64	511.87	556.5	584.76	260.25	537.81	822.18	405.81	714.07	924.55	472.94	590.04	185.25	223.38	301.04
CCND1	2057.74	3164.76	50.12	213.06	7.13	36	3925.12	4146.91	352.16	134.96	755.13	1494.89	1224.88	472.16	126.91	141.68	586.56	15.21	33.08	26.36	266.06	1281.19	603.09	1187.4	991.84	1130.57	534.34	1011.65	321.35	2.41	134.32
CCNE2	88.16	202.52	64.44	91.67	97.71	164.53	342.75	270.55	82.17	95.86	62.25	328.26	537.63	216.95	83.01	118.18	219.96	274.61	777.75	295.96	132.29	154.29	164.25	278.9	189.88	106.97	186.38	33.25	136.39	215.95	215.65
CD109	95.01	772.75	46.94	160.15	15.54	230.11	224.72	293.57	77.1	13.5	99.04	41.9	37.18	46.66	11.16	3.92	22.01	60.32	58.14	167.7	14.5	335.07	98.99	4.95	89.4	100.45	59.96	154.07	66.6	70.37	77.39
CD44	55373.4	21197.38	3141.86	884.38	1197.75	1190.16	3879.92	1661.31	6126.52	1901.85	5991.53	128.87	601.07	1223.41	31.12	32.02	1004.63	319.72	1	383.21	1568.95	2970.68	627.73	134.96	857.44	4494.77	1082.17	3486.37	530.73	283.55	683.27
CD63	34509.56	17116.9	8131.93	4278.85	4299.91	2788.92	5659.18	6800.19	6305.16	4335.9	4930.76	6157.19	7899.99	2987.42	5523	5804.66	3110.79	10080.11	5493.52	9707.64	3883.91	4710.86	6310.04	4858.58	6204.25	5075.03	4991.61	5352.76	1703.27	2091.08	6359.78
CDC7	53.9	106.25	169.46	215.66	165.88	206.5	473.34	405.35	158.3	110.83	74.52	372.8	234.54	476.65	346.42	314	432.95	291.74	472	331.73	161.37	100.23	268.13	248.72	195	170.86	242.97	131.26	234.11	187.36	142.45
CDH4	3.43	7.41	32.62	75.58	24.87	219.62	4.98	3.29	186.72	60.09	233.94	705.82	911.21	1.72	19.15	3.92	1.43	1	1	1	266.06	240.46	143.61	21.98	312.13	230.85	216.48	408.38	52.64	1	53
CDK2AP1	15587.89	7060.1	5802.38	3285.88	5921.96	3747.66	1826.93	1898.03	4024.45	7755.72	3992.62	11799.47	11272.79	3456.95	7809.95	8420.76	3558.15	3488.11	5746.99	3274.68	3015.8	2884.52	5461.66	6119.19	5216.04	7885.05	7972.75	4612.62	600.52	732.92	1089.9
CDK6	88.16	1039.36	43.75	332.39	120.12	674.72	228.48	250.82	760.2	204.83	356.57	1318.84	2109.49	497.77	7.17	4.61	585.77	328.5	284.4	205.22	337.32	639.18	285.45	69.96	548.3	774.59	1217.02	737.9	139.88	47.35	109.92
CDKN1A	595.11	4120.08	131.27	313.19	315.29	1512.79	468.31	1441.02	2936.36	304.66	2766.3	239.17	1563.22	666.26	11.16	20.27	617.44	170.18	62.44	255.83	452.19	2582.1	2042.82	189.13	1768.2	1202.29	801.63	1243.15	499.32	428.76	431.16
CDT1	307.38	54.41	237.88	162.22	229.38	54.36	387.95	214.66	27.36	50.94	7.07	254.01	305.03	73.17	1120.72	1183.42	82.19	113.37	175.57	76.96	77.03	103.61	71.02	161.27	68.28	52.2	156.28	34.94	70.09	71.11	65.19
CDYL	26.5	246.96	11.93	61.58	36.08	147.48	305.08	471.11	241.53	63.42	172.62	391.89	375.51	373.76	43.09	16.36	299.14	275.45	454.1	390.19	109.02	142.47	251.49	94.72	184.12	263.44	198.42	170.97	167.8	146.88	264.44
CEP170	249.15	1713.27	151.96	461.05	202.3	798.01	582.58	1046.48	1183.45	218.14	779.65	1301.87	1274.22	800.61	262.61	263.08	819.35	410.37	698.98	937.25	495.82	1240.64	830.17	367.89	675.03	668.97	607.79	587.5	98.01	206.3	301.04
CEP57	208.05	195.12	37.39	48.09	83.7	72.73	180.77	224.52	128.86	96.69	49.99	307.04	216.92	118.1	398.31	415.82	102.78	83.71	86.06	124.08	101.75	127.26	138.28	162.82	131	144.78	111.73	103.37	28.21	56.63	28.6
CHD7	307.38	84.03	287.21	124.87	52.89	39.94	350.28	214.66	191.79	217.31	172.62	773.7	523.53	553.03	569.93	658.63	507.38	173.52	184.88	193	500.18	188.08	1052.59	2618.26	778.07	182.6	333.27	170.97	485.36	25.8	606.01
CHI3L1	3.43	17.38	2782.24	658.71	18155.97	121590.68	8.75	7.52	30793.15	277.21	16022.86	41.9	68.89	312.2	3.99	3.92	18.05	12958.61	1349.86	79825.41	4001.7	3573.83	5003.51	511.05	6119.77	96098.73	6179.97	94784.88	426.04	51.8	345.77
CIC	680.74	328.42	465.43	117.61	644.93	243.23	455.76	224.52	199.91	354.57	178.75	307.04	269.78	139.21	1567.73	1594.63	195.42	274.19	266.5	294.22	622.32	531.05	200.21	509.51	307.65	353.42	362.17	350.93	269	156.16	703.6
CKB	571.13	321.01	1501.31	981.92	1768.32	1800.02	104.18	129.17	2993.2	2597.29	2220.58	1832.16	2683.96	1842.57	6385.1	7406.43	1798.79	700.27	3089.81	1163.23	4512.09	890.91	1944.26	2485.94	2576.56	1537.41	2044.18	1089.38	143.37	48.83	1142.76
CLASP2	3.43	172.9	2.38	123.83	12.73	139.61	84.08	227.81	287.2	47.61	289.12	232.8	185.2	61.93	3.99	3.92	55.27	26.9	219.25	220.05	74.12	157.67	220.19	72.28	198.2	199.55	182.77	167.59	70.09	33.98	484.02
CLEC2B	423.84	565.4	599.09	1044.17	1	1.31	730.75	1174.71	45.63	7.68	13.2	22.81	30.13	372.41	206.73	247.42	277.76	7.27	1	1.93	527.81	1090.27	1.1	3.4	2.35	1414.83	725.78	867.17	164.31	323.66	402.7
CLIC1	1941.28	7674.77	354.04	1626.78	234.98	839.98	2407.04	3130.97	1907.15	401.99	2649.8	1127.93	1862.79	2171.01	59.06	59.44	1608.76	1692.76	1621.23	1753.04	628.14	2220.54	2013.52	497.9	1730.44	2817.89	1967.12	2535.01	2617.57	650.1	8059.48
COBL	9.38	7.41	26.25	39.27	26.74	33.38	1.26	3.29	188.75	390.34	509.86	103.41	164.05	138.32	51.08	114.26	78.23	9.78	1	5.42	85.75	2.24	180.23	110.2	162.36	43.08	99.69	32.4	84.05	4.64	4.2
COL1A2	273.13	32.2	256.98	46.53	194.83	45.18	50.18	3.29	88.26	347.92	2490.37	1151.26	1098	68.22	198.75	263.08	3.01	133	150.51	416.37	15867.3	11573.58	39.06	196.09	55.48	61.33	92.47	43.39	433.02	2487.72	488.09
COL6A2	694.45	3149.95	393.82	551.32	157.48	1815.76	522.31	510.56	6484.82	518.45	10369.5	184.02	287.4	456.43	19.15	47.69	462.25	185.64	815.7	764.49	3761.77	10144.27	1003.98	504.09	1527.55	6188.6	3922.44	5329.1	324.84	283.92	565.35
CORO1A	33.35	84.03	19.89	32.01	43.55	12.39	35.11	27.25	94.35	35.13	135.83	73.72	54.8	37.22	106.95	98.6	55.27	11.03	30.93	19.38	119.2	112.06	57.7	70.73	45.24	269.96	468.12	181.95	286.45	28.4	825.59
CORO2A	187.49	224.74	2.38	1	8.06	7.15	17.54	3.29	5.03	1	6.13	73.72	75.94	1	3.99	3.92	3.8	1.84	3	1	4.32	7.31	26.4	15.79	23.48	1.35	1.2	5.37	10.76	2.78	65.19
CPE	33.35	69.22	80.35	83.37	1	1.31	112.96	283.7	740.91	682.33	1803.63	31.29	248.64	214.7	27.13	20.27	196.21	1	6.58	7.16	2067.72	1887.71	714.97	95.49	564.94	1.3	1.2	1	7.27	63.31	24.53
CPVL	12.8	106.25	21.48	188.68	24.87	291.75	13.77	139.04	221.23	110.83	319.78	856.42	1457.49	64.63	3.99	3.92	44.98	6.44	3	8.91	122.11	210.05	306.76	36.68	276.29	146.09	35.88	119.43	118.94	39.92	73.33
CRMP1	3.43	32.2	10.34	170	1	13.71	1.26	3.29	66.95	14.34	56.12	1367.62	1676	677.49	39.1	20.27	860.52	1.42	1	3.67	385.3	400.96	1011.3	370.99	776.15	95.23	4.57	28.18	52.64	1	8.27
CSNK1E	3020.26	1654.02	678.65	521.75	1279.93	737.68	2975.85	1582.4	1920.35	1349.49	1282.44	954	759.67	1229.7	11417.99	12329.23	1322.13	1087.07	1368.47	1468.6	1641.66	1127.44	1631.28	2082.76	1592.83	1002.79	1136.35	991.37	1137.94	352.99	2574.08
CTTN	2787.34	1054.17	376.32	188.16	615.05	307.49	524.82	333.02	608.96	645.73	503.73	597.64	456.57	429.47	2258.21	2812.6	461.46	498.93	373.91	526.3	482.73	716.9	401.32	462.3	369.73	573.78	304.37	584.12	590.06	345.94	406.76
CXCR4	60.76	98.85	950.75	1340.4	232.18	1493.12	1148.88	1779.67	2827.76	342.92	2165.4	54.63	104.14	2.17	19.15	3.92	6.97	2023.18	2521.28	3187.43	1701.28	1118.99	235.5	333.07	530.38	4283.53	6454.49	4866.94	136.39	36.57	118.06
CYFIP2	19.65	291.39	1.59	23.7	3.4	60.92	300.06	642.08	122.77	36.8	184.88	415.22	615.17	236.27	67.04	16.36	252.42	9.78	7.3	22.87	82.85	164.43	451.93	165.14	435.02	220.41	122.57	228.42	272.49	5.38	1037.03
CYR61	3684.78	143.28	4914.48	217.73	1228.57	72.73	11638.59	1976.94	763.24	4635.38	374.96	4876.01	1214.31	349.49	801.42	725.21	101.98	247.46	5351.74	214.82	5531.43	1443.38	76.35	747.85	625.74	655.93	4866.39	364.45	733.13	4137.04	882.52
DDX56	869.14	180.31	258.57	64.69	234.98	39.94	91.62	106.16	87.25	244.76	25.46	275.23	164.05	48	1256.42	1477.14	52.89	191.07	76.04	240.99	289.33	203.29	132.95	243.3	163.64	69.16	175.54	225.89	174.78	80.03	203.45
DENND2D	3.43	7.41	2.38	3.99	1.53	9.77	1.26	3.29	11.12	1.86	6.13	7.96	30.13	2.17	3.99	8.52	1	1.84	1	1	10.14	17.44	2.43	1	2.35	6.57	1.2	10.44	7.27	8.72	4.07
DGUOK	2479.06	1728.08	1222.85	1606.02	977.37	710.13	1597.14	1786.24	1441.26	851.2	1098.5	3913.01	3843.47	1009.54	1028.92	1062.01	1056.09	980.14	1107.84	761.88	812.81	1039.59	1900.31	1524.03	1576.19	2268.92	1737.15	1821.91	415.57	465.15	500.29
DHRS7	74.46	957.89	15.11	342.76	32.34	644.56	2031.6	4518.43	556.18	25.15	528.26	1908.52	2803.79	773.2	63.05	39.85	750.46	203.18	154.09	367.51	197.72	350.27	2091.43	404.26	1798.92	800.67	769.12	696.5	136.39	105.65	207.51
DLL3	3.43	7.41	7.16	16.44	4.33	7.15	1.26	3.29	1.99	1	6.13	245.53	248.64	158.09	294.54	302.25	187.5	6.85	1	1	62.49	22.51	78.35	143.47	57.4	1.3	1.2	1	38.68	5.01	65.19
DNAJB4	149.81	158.09	16.7	88.04	106.12	178.96	231	369.19	209.05	99.19	197.15	130.99	100.61	830.26	71.03	90.77	848.64	158.07	122.58	234.88	204.99	247.22	168.24	114.07	207.16	181.29	74.41	134.64	230.62	468.12	484.02
DNAJC24	372.46	409.88	37.39	25.26	110.79	147.48	166.96	148.9	267.92	106.67	215.54	447.04	446	128.88	198.75	153.43	126.53	245.79	287.27	335.22	194.81	164.43	254.15	180.62	213.56	249.1	181.56	155.76	132.9	88.57	166.85
DNM3	43.63	32.2	521.12	365.59	167.75	154.04	209.65	132.46	69.99	50.11	13.2	84.32	54.8	312.65	681.68	827.03	360.9	89.14	20.19	143.27	168.64	199.91	426.62	750.18	363.97	70.46	55.14	101.69	129.41	58.86	113.99
DNMT1	533.45	720.92	517.94	886.46	361.05	687.84	1376.15	984.01	432.35	557.55	368.83	1753.67	1570.26	687.38	190.77	114.26	745.71	872.36	1273.96	871.81	452.19	471.92	800.21	901.08	751.19	1043.21	1975.55	1066.56	98.01	384.56	219.71
DNMT3B	9.38	7.41	3.97	3.99	5.26	5.84	74.04	69.99	23.3	13.5	13.2	44.02	37.18	22.39	51.08	51.6	18.05	25.65	19.47	16.76	21.77	9	24.41	46.74	20.28	23.52	51.53	23.11	3.49	25.06	32.66
DUSP26	23.08	7.41	1.59	7.62	1	4.53	1.26	3.29	13.15	16	6.13	39.78	23.08	1	3.99	3.92	1	3.09	3.72	1	14.5	7.31	10.42	10.37	4.91	2.65	9.39	2.83	129.41	1	12.33
DUSP5	14426.7	8607.87	804.36	811.23	228.45	123.88	2400.76	1526.5	497.31	578.34	233.94	162.81	149.95	258.73	170.81	169.09	211.25	690.24	638.84	533.28	998.94	877.4	411.97	425.93	400.45	803.28	623.44	682.98	269	93.4	394.56
DYNC1LI2	1016.43	2298.31	839.36	1847.26	517.93	1102.28	1610.96	1973.65	1090.07	521.78	791.92	2663.65	2800.26	1651.61	146.86	102.51	1741.78	1061.17	1266.08	1590.75	1374.1	1745.8	1820.4	1177.34	1883.4	2319.78	1580.63	1936.81	408.59	476.67	728
ECM1	410.14	269.17	5.56	29.93	36.08	71.41	327.68	237.67	73.04	109.17	135.83	58.87	58.32	72.27	39.1	51.6	106.74	85.39	7.3	66.49	34.86	83.33	16.41	10.37	27.96	1.3	16.61	12.13	146.86	16.89	138.39
EEF1A1	46268.8	99578.19	8857.53	13166.81	11152.3	17735.21	44935.96	59859.27	20352.82	7936.24	14459.29	83950.6	61924.66	23059.19	36821.93	38948.39	35586.88	23600.8	44968.91	27700.38	16934.63	29112.22	55554.31	24328.03	49003.11	70693.84	71966.19	41892.27	7974.27	10929.3	15809.79
EEF1A2	16.23	9.98	64.44	180.9	1.53	1.31	762.14	615.77	33.45	1	25.46	48.26	40.7	19.7	23.14	8.52	33.1	3.93	1	1	228.26	74.89	236.17	71.5	143.16	24.82	3.37	40.01	45.66	1	28.6
EGFR	184.07	587.61	646.83	473.5	5709.98	10065.33	1008.24	931.41	32284.19	12037.36	19591.46	1051.57	717.37	35.42	3.99	3.92	46.56	4166.9	3929.71	4620.08	1048.38	416.17	27.74	9.6	38.2	8874.75	23544.29	8386.8	321.35	235.64	455.56
EIF2B5	146.39	646.86	112.18	675.83	80.9	409.79	490.92	625.64	421.18	215.65	381.1	680.37	784.34	176.96	7.17	8.52	169.29	406.61	515.68	530.66	222.44	275.94	378.01	189.9	396.61	399.06	551.2	448.1	66.6	77.43	81.46
ELOVL2	5.95	7.41	48.53	28.37	79.97	116.01	18.79	43.69	199.91	298	166.49	381.28	467.15	3.97	3.99	3.92	11.72	488.9	880.14	672.88	1909.22	328.31	17.08	4.95	12.6	28.73	17.82	13.82	118.94	14.66	65.19
EMP2	266.28	254.36	175.82	100.49	22.07	37.31	1340.99	1296.36	246.6	61.75	92.91	211.59	220.44	159.43	51.08	12.44	86.15	24.82	111.84	49.04	386.76	639.18	67.02	200.74	115.64	324.73	434.41	234.33	195.72	147.25	44.86
EMP3	574.56	1468.88	153.55	287.77	153.74	613.08	1342.25	1408.14	498.32	72.57	460.81	523.4	646.89	424.53	79.01	63.35	254.8	173.52	265.79	352.67	300.96	610.46	527.18	192.23	574.54	462.95	425.98	813.09	209.68	298.03	1516.85
EPAS1	67.61	809.78	218.79	246.27	355.45	1393.44	45.16	139.04	3737.2	452.73	1300.84	118.26	3.52	59.69	3.99	4.61	38.64	483.89	592.3	1634.38	78.48	191.46	1	15.79	17.72	1400.49	708.92	1167.11	132.9	35.09	227.85
EPHA2	2489.33	4468.15	376.32	398.27	46.35	112.07	453.25	283.7	207.02	223.97	338.18	652.79	632.79	30.03	3.99	3.92	71.1	943.38	1068.46	636.24	50.86	368.86	188.89	32.04	139.96	344.29	1174.88	407.54	3.49	6.12	28.6
EPS8	1095.21	928.27	319.03	571.55	816.76	1205.89	1514.27	1940.77	418.14	453.56	755.13	538.25	643.36	702.21	378.35	396.24	885.07	1722.42	1709.3	1693.71	504.54	1000.73	458.59	388.01	514.38	541.19	539.16	437.11	356.24	1148.13	695.47
EVI2B	29.93	121.06	1.59	2.95	6.2	45.18	76.55	139.04	19.24	1	13.2	2.12	5.46	9.81	11.16	3.92	10.93	7.69	1	33.34	1.45	51.23	6.43	7.27	7.47	30.04	5.78	32.4	84.05	1	12.33
FA2H	5.95	7.41	1.59	1.92	1	1.31	1.26	3.29	1.02	1.03	6.13	2.12	12.5	1.28	3.99	3.92	3.01	1	1	1	1.45	1.69	2.43	1	3.63	1.3	1.2	1	21.23	1	40.8
FABP7	9.38	232.15	118.54	136.8	1420	2613.18	35.11	63.42	2125.38	1982.54	1944.66	5976.89	11945.93	1010.88	242.65	208.26	2277.83	7354.92	14229.79	12887.04	4350.68	880.78	3768.89	1247.77	5850.32	2246.76	3632.27	633.97	80.56	1	36.73
FBP1	3.43	7.41	1.59	1.4	2.46	1.31	1.26	4.24	6.05	1	6.13	5.84	3.52	1	3.99	3.92	1	1.01	1	1	11.59	1.69	2.43	1.08	4.91	1.3	1.2	1	7.27	2.41	8.27
FDFT1	57.33	2557.5	46.94	940.93	148.14	1582.31	705.63	1161.55	680.01	35.96	473.07	1263.69	3565.04	815.43	75.02	47.69	913.57	1305.96	1009.74	909.33	337.32	441.51	1857.69	490.93	1673.47	567.26	936.48	408.38	282.96	306.94	248.18
FEN1	136.11	543.18	54.89	285.7	94.91	291.75	700.61	671.67	236.45	93.36	264.6	797.03	1295.37	390.83	110.94	67.27	373.57	414.13	628.81	387.57	106.11	167.81	408.64	339.26	404.93	339.07	411.53	222.51	286.45	224.87	333.57
FGFR3	3.43	54.41	2.38	21.63	9	34.69	16.28	152.19	23.3	34.3	19.33	90.69	305.03	34.52	7.17	8.52	90.11	10.61	15.89	15.89	950.95	71.51	67.69	42.87	92.6	52.2	168.32	42.54	185.25	3.52	77.39
FLI1	3.43	76.63	1.59	1	1	1.31	248.57	254.11	9.09	1.03	6.13	2.12	3.52	26.89	3.99	3.92	26.76	2.26	1	1	20.32	41.1	2.43	1	15.16	10.48	15.41	20.57	14.25	1	85.53
FLNA	2694.85	11170.21	624.55	2490.57	785.94	2210.53	8876.16	11472.2	2102.03	790.47	2116.34	3732.71	3600.29	4188.88	266.6	325.74	4520.97	4912.95	7674.54	6018.7	679.03	2110.73	2502.3	1104.6	2973.38	4133.58	4859.17	6366.64	631.93	848.42	1768.96
FMNL1	5.95	7.41	1.59	17.48	1.53	3.21	7.49	30.54	13.15	7.68	6.13	5.84	23.08	3.07	3.99	3.92	1.43	3.09	6.58	6.29	47.95	59.68	34.39	12.69	41.4	43.08	44.31	20.57	17.74	8.72	40.8
FTL	5188.51	16554.07	5079.97	10753.38	3309.13	12624.15	2158.42	5471.91	21926.07	969.32	16617.62	5701.14	8953.77	29687.47	4960.24	5550.1	23797.12	5855.32	12875.78	11457.01	2934.37	9754	9820.79	2143.12	8125.62	47136.62	5508.13	21221.72	49121.38	49315.29	112156.02
FTSJ2	53.9	772.75	11.93	291.4	34.21	236.67	286.24	543.44	321.71	51.77	319.78	593.4	932.36	235.37	23.14	4.61	240.55	204.02	300.16	251.46	116.29	230.32	377.34	155.85	342.85	444.69	441.63	328.12	314.37	173.24	378.3
FUS	5061.77	2601.94	3342.35	1127.7	2869.3	1638.7	3317.39	3160.56	1545.81	2796.11	2668.19	5086.01	6299.93	2129.23	19224.77	21278	1893.81	2226.19	2786.21	1789.68	5258.05	4209.08	2777.99	4096.33	2253.34	3870.18	4718.3	2560.35	3577.24	1265.49	5615.65
FXYD6	3.43	7.41	2298.51	225	5860.33	3582.4	197.09	125.89	2125.38	4263.53	1380.55	2460.02	3381.78	1906.37	23395.56	25777.84	2079.88	518.98	2921.54	614.42	1472.98	747.31	1704.53	3214.91	1338.74	2549.27	3080.83	1330.17	77.07	1	20.47
G6PD	3924.56	7289.68	190.15	236.41	304.09	407.17	1034.61	757.15	682.04	267.22	687.68	430.07	579.92	2002.52	334.45	384.49	2573.16	1890.34	1305.46	1543.64	174.46	551.32	489.89	293.6	440.78	1257.06	832.94	1156.97	185.25	299.89	317.3
GABRB2	53.9	121.06	1.59	1	5.26	4.53	4.98	3.29	7.06	3.52	6.13	2.12	16.03	1	3.99	3.92	1	1	1	1.05	49.4	44.48	1	1	2.35	1.3	1.2	1.99	101.5	5.38	12.33
GALC	33.35	121.06	35.8	32.52	44.48	171.09	1.26	3.29	206	56.76	233.94	379.16	305.03	33.18	3.99	4.61	44.98	98.75	138.33	243.61	145.37	115.44	146.94	77.69	139.32	84.8	149.06	121.96	59.62	31.38	801.19
GALNT4	122.41	839.41	81.94	255.09	70.63	272.08	241.04	227.81	347.09	90.87	325.91	169.17	227.49	80.8	11.16	20.27	82.19	478.87	505.66	701.67	183.18	341.83	108.98	59.9	163	250.4	227.32	252.08	213.17	26.55	626.34
GAS1	173.79	76.63	855.28	145.1	296.62	196.01	13.77	3.29	490.2	687.32	172.62	1709.13	1182.59	79.01	170.81	176.92	63.19	600.43	575.83	384.08	412.93	100.23	82.34	45.97	70.84	374.28	357.35	161.67	111.97	1045.26	191.25
GFAP	3.43	7.41	715.25	6.07	6585.91	5610.04	2.47	3.29	3406.31	9431.11	5421.29	478.86	2768.54	76.76	597.87	733.04	123.36	2.68	18.04	16.76	20635.36	51.23	1080.56	2284.73	6515.31	8550.06	2236.82	5593.55	52.64	1.29	44.86
GLB1L2	12.8	7.41	10.34	21.63	1.53	7.15	1.26	3.29	6.05	1.86	6.13	2.12	3.52	39.47	3.99	12.44	22.01	1	1.57	4.54	27.59	37.72	71.02	20.43	40.12	1.3	1.2	4.52	3.78	1.29	28.6
GLIPR1	91.58	957.89	24.66	169.49	19.27	110.76	159.42	135.75	52.74	69.24	105.17	22.81	23.08	154.94	3.99	3.92	174.83	96.66	81.77	148.51	33.41	123.88	27.74	14.24	107.32	603.78	209.26	879.84	10.76	42.89	130.26
GNAI1	142.96	195.12	1.59	1.4	1	1.31	141.84	234.39	155.25	66.74	191.02	343.1	379.04	209.31	162.83	243.5	283.3	16.88	1	23.74	319.87	373.93	354.04	292.83	342.21	57.42	46.71	45.92	56.13	41.03	48.93
GNB2	687.6	3527.64	944.38	3011.43	714.97	1919.37	1465.3	1875.01	4048.81	1168.97	2674.32	4496.33	4735.13	1486.71	186.78	196.51	1716.45	1660.18	1789.5	2137.81	1397.37	2563.51	3610.4	1491.53	3507.16	3755.43	3237.36	2780.03	788.97	874.42	1512.79
GNL2	1386.37	624.64	610.23	779.07	511.4	386.18	647.87	523.71	473.96	445.24	332.04	347.35	396.66	611.89	2501.67	2507.13	480.46	434.6	616.64	458.25	391.12	580.05	625.73	570.64	534.22	710.7	586.11	697.34	359.73	406.85	467.76
GPATCH3	74.46	9.98	43.75	27.34	64.09	34.69	50.18	33.83	33.45	41.79	43.86	44.02	19.55	39.47	47.09	51.6	46.56	35.26	37.37	38.57	61.03	29.27	27.74	52.16	35	22.21	22.63	34.94	108.48	42.89	57.06
GRIA2	3.43	7.41	1.59	1	866.25	1047.2	7.49	3.29	1288	157.42	614.1	595.52	727.95	145.95	1715.4	2162.49	178.79	6.02	3.72	6.29	613.6	83.33	185.56	824.47	291.65	1.3	4.57	7.06	80.56	2.04	16.4
GRIK1	3.43	9.98	59.67	7.1	680.42	1268.85	4.98	4.24	397.84	260.57	503.73	18.57	16.03	2.62	3.99	3.92	3.8	419.56	83.92	1116.11	305.33	88.4	12.42	1	4.27	86.11	222.5	34.09	3.78	182.16	28.6
GSTA4	9.38	498.75	15.11	120.2	19.27	241.91	11.26	93.01	243.56	27.65	325.91	807.64	928.83	375.55	15.16	32.02	409.2	105.85	145.49	199.11	129.38	174.57	357.37	200.74	359.49	166.95	187.58	89.86	63.11	59.6	69.26
GSTP1	663.62	4453.33	376.32	993.85	422.68	1800.02	2803.83	3959.5	1501.15	407.81	1313.1	5160.25	6913.17	1784.15	370.37	454.98	1548.59	986.82	2625.82	1472.97	603.42	1453.51	4111.84	1713.63	3292.11	1065.37	1602.3	902.65	349.27	894.1	1065.5
HAS2	23.08	9.98	88.31	80.77	139.73	215.68	139.33	270.55	721.63	256.41	332.04	474.62	403.71	1597.24	214.72	161.26	873.98	80.79	414.01	310.79	232.62	502.33	4706.5	1330.57	1826.44	1101.89	1443.37	302.77	150.35	28.4	53
HEPN1	3.43	7.41	1.59	1	5.26	22.89	6.23	14.1	20.26	1.86	25.46	3.72	3.52	2.62	3.99	3.92	6.97	5.18	1	25.48	1.45	2.24	9.76	1.08	5.55	22.21	8.19	27.33	118.94	1.29	32.66
HILPDA	77.88	158.09	228.34	52.76	147.2	100.27	1614.72	947.85	389.72	119.15	135.83	949.75	245.11	100.57	87	90.77	100.4	75.36	115.42	867.45	382.39	199.91	208.87	308.3	457.42	213.89	229.72	343.33	255.04	491.15	231.91
HIST1H2AC	1585.04	3409.15	692.97	1167.64	722.44	2280.04	2850.28	2920.55	1231.16	1014.24	3931.3	8032.29	8907.95	2679.64	2042.68	2111.58	2117.09	1940.47	4766.75	3142.93	1551.51	3094.01	2718.06	2563.32	2794.81	1927.29	5641.78	2647.38	1364.77	1516.54	5985.69
HNMT	91.58	513.56	31.02	65.21	48.22	237.98	248.57	421.79	48.68	114.99	99.04	281.59	227.49	1.72	3.99	3.92	8.55	47.37	73.18	96.16	109.02	37.72	11.75	6.5	22.84	438.17	383.84	459.08	66.6	44	61.13
HOOK1	3.43	9.98	5.56	1	1	7.15	2.47	7.52	25.33	11.84	6.13	2.12	5.46	5.77	55.07	3.92	3.01	6.85	5.87	7.16	42.13	7.31	3.76	1.86	6.83	9.17	8.19	6.21	104.99	14.66	53
HOXB8	9.38	7.41	376.32	70.4	31.41	12.39	12.51	3.29	13.15	8.51	6.13	2.12	3.52	1	3.99	3.92	1	1	1	1	274.79	106.99	265.47	214.67	419.65	3.96	1.2	7.9	111.97	1	85.53
HOXC13	16.23	7.41	43.75	39.27	10.87	8.46	133.06	142.33	82.17	64.25	68.38	88.56	167.58	6.67	11.16	3.92	6.18	6.02	1	5.42	91.57	106.99	134.28	62.99	97.72	122.62	84.04	123.65	101.5	18.75	48.93
HSPA2	64.18	7.41	397	127.98	72.5	59.61	664.2	849.21	52.74	5.19	62.25	52.51	23.08	58.34	498.09	595.97	108.32	206.94	354.58	571.67	327.14	83.33	23.07	30.49	24.12	659.85	239.36	332.34	139.88	20.23	81.46
HTRA1	937.65	4386.68	650.01	1340.92	306.89	1621.65	317.64	937.98	5975.29	821.25	7524.43	1944.58	2405.53	913.38	142.87	176.92	948.41	2280.07	3115.58	6611.13	4788.37	13741.2	663.69	152.76	675.67	1551.75	1342.23	1636.03	108.48	384.93	374.23
IER3	1143.17	7.41	210.83	3.99	260.2	43.87	11.26	3.29	30.41	169.9	135.83	22.81	12.5	43.06	71.03	79.02	9.34	38.6	83.92	21.99	585.97	95.16	2.43	45.97	6.83	117.4	280.29	75.49	1560.19	386.05	593.81
IFI44	762.95	1231.9	94.67	58.98	102.38	87.15	433.16	490.84	338.97	199.01	405.62	478.86	1725.34	203.02	134.89	157.34	178	760.83	382.5	1055.91	444.92	412.79	169.58	301.34	173.88	589.43	106.91	252.92	244.57	1024.09	333.57
IFIT1	12.8	98.85	15.11	153.92	1.53	22.89	11.26	33.83	159.31	6.85	62.25	97.05	1612.56	47.55	11.16	3.92	18.85	546.13	324.5	971.28	68.3	22.51	6.43	66.09	17.72	90.02	13	23.95	21.23	116.05	24.53
IGFBP3	57.33	1120.82	139.23	514.48	2423.86	2891.22	915.33	2065.71	83.19	1	19.33	7682.3	1439.86	1603.08	55.07	20.27	1173.28	11047.55	6826.76	9040.18	434.74	1309.91	6465.87	1905.54	6628.59	718.52	1375.95	1309.9	659.85	222.27	967.91
IGFBP5	1170.57	8511.6	551.35	132.13	2903.85	6299.91	13476.86	4827.49	50721.73	11986.61	33369.21	5605.69	1658.37	902.6	67.04	35.94	1273.04	2564.12	1468	22756.78	1314.48	5927.29	1481.44	1183.54	1618.43	3112.58	7205.79	6126.69	520.26	4633.95	719.86
IGFBP6	327.93	350.64	1.59	18.52	32.34	63.54	482.13	602.62	12.14	12.67	6.13	122.5	100.61	6.67	3.99	3.92	10.93	18.97	3.72	11.52	129.38	412.79	17.75	21.2	40.12	31.34	53.94	26.49	87.54	19.86	77.39
IKZF1	3.43	7.41	3.97	3.47	1	4.53	2.47	17.39	18.23	1.86	6.13	7.96	12.5	5.77	23.14	3.92	3.01	7.69	6.58	5.42	5.78	10.69	5.76	3.4	8.75	14.39	1.2	4.52	146.86	2.04	77.39
ILF3	1150.02	3349.9	589.54	1454.54	535.67	1619.03	2626.78	3048.77	1843.2	1036.7	1558.37	9139.54	7653.28	1794.94	338.44	298.33	1796.42	2401.21	3599.62	2343.72	2834.04	2284.75	2652.13	3078.71	2160.54	2219.37	3900.77	2011.17	897.15	1352.39	1581.91
IQGAP2	5.95	39.6	153.55	194.39	74.37	130.43	146.87	333.02	304.46	147.44	160.36	58.87	220.44	194.48	7.17	28.1	177.2	243.7	518.55	272.4	372.22	110.37	138.94	79.24	246.21	296.04	571.66	188.71	150.35	65.54	48.93
ISG15	77.88	461.72	91.49	357.29	42.62	227.49	229.74	444.81	306.49	92.53	460.81	561.58	7307.9	190.89	3.99	4.61	124.95	1013.14	287.27	1279.27	186.09	181.33	180.23	370.99	227.65	1035.38	285.11	546.95	248.06	713.98	353.9
ITGA5	40.2	587.61	78.76	368.18	146.27	742.92	631.55	921.54	1115.45	96.69	712.2	357.95	417.8	114.5	3.99	3.92	47.35	1186.49	524.27	1726.86	210.81	634.11	461.25	164.37	454.22	498.16	722.17	829.99	223.64	134.25	630.41
ITGA7	2314.64	2231.66	416.1	387.9	330.23	154.04	316.38	323.16	905.34	1077.47	362.7	550.98	710.32	96.08	23.14	4.61	172.45	1329.35	1099.96	1486.93	513.27	255.66	577.12	711.48	927.2	253.01	2085.11	410.07	104.99	240.09	97.72
ITGB8	403.29	2305.71	190.15	752.61	501.12	3066.97	789.76	592.76	2141.62	417.79	3459.17	2269.11	1711.24	488.78	19.15	3.92	766.3	1181.06	2239.16	1678	1310.12	1342.01	2013.52	888.7	3295.31	2520.59	2163.37	1783.89	115.46	12.81	65.19
KDELR1	5500.22	2239.06	2389.21	823.68	2690.94	1213.76	3500.71	2420.79	1039.32	1113.24	1521.58	1823.67	1802.87	910.69	1631.59	1833.52	1084.6	1099.19	1420.03	1404.91	2184.05	2605.75	1675.23	2067.28	1697.16	2165.91	1760.03	1805.01	949.49	604.42	3346.68
KIAA0930	560.86	957.89	70.8	127.98	185.49	384.87	1859.58	1457.46	200.93	79.22	240.07	156.44	202.82	926.86	226.69	270.92	820.14	270.85	110.41	199.98	334.41	264.11	441.94	300.57	360.13	388.62	174.34	229.27	241.08	275.75	305.1
KIF21B	3.43	39.6	16.7	15.4	142.54	97.64	20.05	17.39	63.9	81.72	19.33	12.2	19.55	5.32	162.83	220	7.76	9.78	3	13.27	53.76	32.65	33.73	158.18	23.48	28.73	38.29	33.25	164.31	4.64	130.26
KLHDC8A	3.43	7.41	365.18	473.5	399.34	914.73	37.63	7.52	1280.89	812.93	442.41	224.32	442.47	5.32	7.17	3.92	8.55	521.06	252.18	1472.97	412.93	155.98	696.32	210.8	1354.1	108.27	217.68	70.42	80.56	41.03	57.06
KYNU	9.38	32.2	1.59	1	1	1.31	101.66	122.6	4.02	3.52	6.13	2.12	3.52	40.37	7.17	3.92	25.18	5.18	1	3.67	1.45	32.65	1	4.18	3.63	28.73	1.2	61.97	272.49	20.61	187.18
LAD1	3.43	7.41	1.59	1	1	4.53	3.72	3.29	6.05	1	7.07	3.72	3.52	1.72	3.99	3.92	1	1.84	1	1	1.45	5.62	1	1	2.35	1.3	1.2	1.14	178.27	1	81.46
LAPTM4B	180.64	698.7	164.69	355.73	110.79	390.12	331.45	540.15	848.5	125.81	344.31	1320.96	1580.84	765.56	270.59	298.33	713.25	318.05	874.41	305.56	319.87	519.22	1974.23	774.94	1478.27	736.78	545.18	524.14	153.84	215.58	268.51
LCP1	3.43	7.41	2.38	2.43	2.46	4.53	1438.93	1588.97	45.63	65.08	56.12	2.12	12.5	12.96	27.13	4.61	19.64	21.06	35.94	9.78	13.05	25.89	7.09	4.95	8.75	74.37	51.53	25.64	17.74	28.78	44.86
LGALS1	9644.9	36186.3	1851.38	10185.31	1701.08	7843.59	7250.09	7040.2	12684.46	1747.95	12417.46	3439.99	5397.7	8050.29	342.43	400.15	9365.94	7979.41	13901.13	12479.58	2759.88	6550.72	2522.95	357.83	4832.67	9449.79	11541.45	16628.83	775.01	1626.85	1939.75
LGALS3	1311.01	14673.05	1109.87	2716.24	585.17	3766.02	866.36	1582.4	18685.17	2771.99	19364.59	2006.09	1732.38	29.13	3.99	3.92	41.02	3854.45	3843.07	11037.33	924.78	2452.01	1230.39	81.56	2069.65	6625.43	2758.16	3959.51	558.65	2332.11	1736.43
LHPP	91.58	380.26	64.44	61.06	13.67	102.89	33.86	46.98	374.49	53.43	203.28	213.71	276.83	30.03	11.16	12.44	37.06	127.99	235	243.61	309.69	297.9	109.64	53.71	138.04	70.46	109.32	122.81	87.54	82.26	105.86
LINC00341	197.77	528.37	11.93	63.65	18.34	108.14	32.6	50.27	155.25	16.83	86.78	7.96	8.98	823.07	15.16	3.92	679.99	84.55	14.46	72.6	62.49	281.01	5.76	6.5	18.36	245.19	163.5	656.79	91.03	42.89	81.46
LMCD1	249.15	195.12	7.16	30.97	93.04	66.17	15.02	20.68	55.78	123.31	56.12	101.29	58.32	19.25	170.81	227.84	16.47	46.12	34.51	49.91	63.94	66.44	40.39	42.1	36.28	61.33	199.62	59.44	91.03	1	48.93
LMF2	1619.29	557.99	325.4	123.31	664.54	241.91	495.94	352.75	267.92	376.2	129.7	360.07	266.26	257.83	1300.32	1578.96	409.2	305.1	421.17	346.57	452.19	362.1	182.9	404.26	326.21	224.33	404.31	296.86	80.56	216.33	166.85
LOC100652930	5.95	39.6	7.16	2.43	5.26	4.53	2.47	3.29	26.35	13.5	7.07	7.96	8.98	3.97	7.17	12.44	3.8	6.02	5.15	3.67	53.76	37.72	2.43	11.92	5.55	1.3	17.82	17.19	80.56	1	48.93
LOC339166	5.95	7.41	1.59	1	1	1.31	1.26	14.1	3	1	6.13	2.12	3.52	1	3.99	3.92	1	1	1	1	100.3	132.33	1.1	1	4.27	1.3	1.2	1	80.56	1	57.06
LPP	71.03	202.52	45.34	78.18	34.21	72.73	192.07	162.05	333.89	58.43	148.1	224.32	238.06	121.24	31.12	32.02	95.65	126.32	111.84	282.87	97.39	289.45	163.58	82.34	129.08	168.26	100.89	150.69	181.76	58.49	85.53
LRMP	3.43	7.41	1.59	1	1	1.31	6.23	7.52	6.05	3.52	7.07	2.12	3.52	3.97	7.17	16.36	1	2.68	1.57	6.29	1.45	24.2	5.09	1	5.55	1.3	9.39	2.83	111.97	1	20.47
LRP10	26.5	869.03	16.7	584.52	5.26	395.36	498.45	1263.48	616.07	39.29	687.68	593.4	946.46	366.57	3.99	3.92	269.05	154.73	331.66	447.78	162.82	786.16	370.02	62.22	344.77	312.99	422.37	414.3	101.5	148.36	174.98
LST1	3.43	39.6	1.59	1.4	1	11.08	1.26	3.29	3	1	19.33	3.72	5.46	3.07	3.99	3.92	1	7.69	1	8.03	1.45	17.44	5.76	1	2.99	15.69	1.2	16.35	91.03	2.04	44.86
LTBP2	12.8	9.98	31.02	13.85	23.01	20.26	25.07	23.96	19.24	4.35	7.07	29.17	30.13	5.77	7.17	3.92	2.22	41.52	35.94	70.85	123.56	449.96	21.08	6.5	26.04	20.91	2.17	31.56	56.13	1	28.6
LTN1	307.38	846.81	51.71	137.32	70.63	185.52	352.79	392.2	455.69	192.36	264.6	610.37	421.33	221.44	67.04	59.44	277.76	239.94	334.53	459.99	260.25	348.59	726.29	350.87	723.67	698.96	551.2	749.73	136.39	110.85	313.24
MAD2L2	807.48	928.27	735.93	1215.89	515.13	706.2	1156.41	1003.74	472.95	329.61	644.76	489.46	742.04	639.3	985.02	983.68	710.87	562.42	921.67	724.36	587.43	656.07	1201.76	973.05	1001.44	897.16	602.97	563.85	621.46	717.69	1122.43
MAP2	108.71	306.2	260.16	604.23	255.53	1030.15	7.49	3.29	1395.59	577.51	546.65	5605.69	7586.32	1359.1	90.99	75.1	1812.25	404.94	1215.24	482.68	1083.28	223.56	5585.52	4140.44	4293.12	402.97	1171.26	129.57	293.43	215.58	427.09
MAPRE2	3.43	106.25	15.11	66.25	32.34	156.66	148.12	158.76	249.65	47.61	184.88	493.71	276.83	274.91	43.09	12.44	251.63	138.02	145.49	229.65	154.1	179.64	276.79	180.62	191.16	139.57	76.81	92.39	80.56	53.66	97.72
MARCKS	40.2	1002.33	51.71	1131.33	112.65	2367.92	429.39	678.24	2915.05	234.78	1705.53	5637.51	6208.3	1695.64	67.04	90.77	2045.04	1123.83	4523.3	3118.5	1480.25	1424.79	3158.24	1481.47	2860.73	877.61	965.38	447.25	234.11	948.33	447.42
MCM10	129.26	47.01	255.39	217.73	147.2	87.15	542.4	457.96	76.08	116.66	56.12	347.35	438.95	278.5	2589.47	2597.2	261.13	254.56	215.67	183.41	191.9	198.22	262.81	475.46	241.09	100.45	265.84	76.34	66.6	34.35	44.86
MDH2	156.67	402.48	186.96	258.72	208.84	261.59	364.09	421.79	345.06	141.61	301.39	682.49	710.32	319.39	162.83	188.67	263.51	277.54	255.76	237.5	139.56	302.97	493.88	232.47	319.17	581.61	483.77	455.7	262.02	182.16	248.18
MEIS1	40.2	395.07	5.56	110.86	34.21	371.76	32.6	37.12	596.78	70.9	178.75	917.94	1461.01	32.73	3.99	3.92	41.02	287.14	330.23	345.69	186.09	189.77	348.04	69.96	246.85	549.01	568.05	775.07	73.58	1	53
METTL7A	29.93	165.5	128.09	273.76	136	853.09	23.81	37.12	392.76	107.51	387.23	1195.81	1179.06	34.08	11.16	43.77	96.44	491.41	763.43	1103.02	443.47	132.33	341.38	90.08	426.7	136.96	82.83	77.18	153.84	145.02	109.92
METTL7B	1174	1654.02	290.39	343.8	469.37	361.26	36.37	23.96	49.69	729.74	197.15	593.4	1200.21	73.61	3.99	20.27	54.48	1204.45	570.82	1205.11	514.72	389.13	352.04	397.3	392.77	52.2	127.38	86.48	181.76	421.7	122.12
MEX3B	125.84	306.2	26.25	90.63	9.93	29.44	292.52	346.17	17.21	1.03	43.86	256.14	371.99	193.58	27.13	16.36	284.1	30.66	62.44	18.5	347.5	357.03	242.83	281.22	259.65	80.89	88.85	56.91	216.66	41.03	40.8
MGLL	29.93	321.01	7.16	28.89	5.26	89.78	1309.6	1713.91	690.16	60.09	908.42	273.11	333.22	837.45	174.8	161.26	650.7	11.03	45.97	60.38	289.33	134.02	96.99	25.07	167.48	27.43	17.82	51.84	223.64	1	317.3
MGME1	283.4	276.58	123.31	207.36	221.91	202.57	386.7	362.61	264.87	267.22	307.52	947.63	932.36	302.32	138.88	208.26	256.38	234.51	299.44	203.47	280.61	243.84	390	363.25	376.13	680.71	651.13	664.39	108.48	166.19	73.33
MGMT	160.09	335.82	1.59	1	64.09	121.25	1.26	3.29	4.02	1	6.13	2.12	3.52	1	3.99	3.92	1	1	1	1	1.45	1.69	1	1	1	1.3	2.17	1	3.78	1	4.07
MIF	1290.46	5282.76	922.11	1916.26	446.03	1895.76	4182.53	4035.12	5976.3	1178.95	4973.68	2846.07	1577.31	2339.51	1523.83	1669.04	1901.72	1330.18	2620.81	6003	540.89	764.2	4368.88	2001.5	4430.09	2327.6	3462.51	4157.22	1113.51	1618.68	2464.29
MLC1	965.05	2187.22	1682.71	312.67	1056.75	1346.23	3672.74	3716.2	166.42	191.52	43.86	3213.03	4199.43	31.38	7.17	3.92	112.28	742.45	2471.16	736.57	2477.78	745.62	1822.4	816.73	3409.24	1.35	1.2	1	3.49	1	4.07
MRPS5	543.73	1498.5	186.96	567.92	329.3	735.05	1018.29	1250.33	827.19	256.41	460.81	1518.22	1482.16	749.83	294.54	294.41	735.42	739.95	814.98	826.44	487.09	578.36	809.53	455.34	770.39	1456.56	1332.6	1429.03	422.55	351.14	585.68
MSANTD3-TMEFF1	149.81	409.88	2.38	39.27	38.88	70.1	38.88	56.84	136.98	13.5	148.1	92.81	142.91	64.63	35.11	39.85	71.1	166.42	58.86	161.59	40.68	101.92	170.24	98.59	125.24	204.77	68.39	113.51	38.68	15.03	44.86
MSRA	478.65	520.96	707.29	269.09	299.42	240.6	453.25	559.88	794.71	633.25	387.23	913.69	844.25	145.06	450.2	482.4	203.33	403.27	498.5	680.73	645.59	470.23	835.5	839.94	834.39	342.99	341.7	364.45	227.13	269.06	207.51
MT1X	1797.41	1046.76	1840.24	302.82	241.52	154.04	8.75	14.1	954.06	454.4	657.02	222.2	111.19	186.39	549.98	560.72	153.45	728.25	247.17	651.07	311.14	155.98	112.31	76.92	143.8	1122.75	132.2	480.2	227.13	313.26	195.32
MTA2	115.56	883.84	51.71	300.22	106.12	458.32	870.12	1043.19	548.06	208.99	601.83	1142.78	1383.47	492.83	19.15	71.18	470.17	516.89	886.58	464.35	348.95	578.36	814.19	457.66	847.84	565.96	651.13	554.55	363.22	250.86	996.37
MTRF1	118.99	113.66	81.94	115.53	126.66	109.45	183.28	198.22	335.92	269.72	197.15	277.35	160.53	124.39	150.86	176.92	131.28	232.84	214.95	329.99	106.11	161.05	306.76	234.79	292.29	386.02	277.89	364.45	84.05	102.68	105.86
MUC1	23.08	32.2	8.75	5.55	4.33	11.08	38.88	27.25	138	41.79	105.17	2.12	8.98	10.71	3.99	3.92	10.14	24.82	13.03	42.06	40.68	15.76	5.76	10.37	4.27	13.09	4.57	28.18	3.49	8.35	4.07
MVP	7277.98	2135.38	288.8	174.67	57.56	206.5	390.46	415.22	1096.16	904.44	1098.5	27.05	30.13	291.98	83.01	51.6	385.45	765.85	220.68	589.99	353.31	639.18	108.31	22.75	205.24	1187.95	222.5	1070.79	178.27	178.07	179.05
MX1	112.14	158.09	147.18	222.4	30.48	43.87	72.78	109.45	241.53	107.51	301.39	404.62	6257.64	15.2	43.09	32.02	33.1	1275.88	177.72	1760.89	207.9	292.83	14.42	243.3	34.36	229.54	82.83	60.28	118.94	608.51	215.65
MYADM	6383.96	1402.23	731.16	322.01	301.29	161.91	1531.85	576.32	465.84	819.59	282.99	1609.43	449.52	394.87	71.03	98.6	182.75	6.85	1	2.8	2076.44	1044.66	204.87	1747.68	278.21	503.37	492.2	552.02	56.13	1	44.86
MYCN	3.43	7.41	29.43	12.29	64.09	18.95	537.37	658.52	25.33	18.5	7.07	84.32	128.81	38.57	35.11	75.1	36.27	151.38	223.54	183.41	87.21	19.13	9.09	3.4	36.28	2.65	1.2	1.99	59.62	1	16.4
MYH14	26.5	84.03	1.59	5.55	1	3.21	2.47	3.29	12.14	1	6.13	52.51	82.99	47.11	3.99	8.52	57.64	3.09	1	1	24.68	41.1	72.35	69.18	58.68	60.03	47.92	45.08	21.23	1	48.93
MYH9	2222.15	6363.98	627.73	1052.47	1021.26	1932.49	4912.06	4659.81	1545.81	506.8	4556.73	455.52	780.81	1746.41	518.05	619.47	1679.23	1729.1	1571.11	2414.4	1564.59	5293.73	712.97	479.33	1252.97	4558.66	4137.96	3637.6	6930.85	432.84	11776.05
MYO1C	341.63	669.08	94.67	249.38	192.96	432.09	1720.2	1664.59	339.98	126.64	313.65	512.8	491.82	682.89	194.76	184.76	818.56	361.91	363.17	418.11	220.99	613.84	150.93	128	250.69	552.92	457.28	443.87	150.35	299.52	268.51
MYT1	9.38	7.41	1.59	1	20.2	9.77	7.49	3.29	13.15	1	6.13	107.66	68.89	1.72	15.16	20.27	1.43	1.01	1	1	18.86	2.24	15.75	186.81	8.11	1.3	1.2	1.99	31.7	1	40.8
N4BP2L1	3.43	7.41	3.97	5.03	1	7.15	4.98	14.1	29.39	7.68	6.13	14.32	16.03	5.32	7.17	4.61	1.43	4.35	4.44	16.76	2.87	2.24	13.09	2.63	13.24	13.09	6.98	11.28	59.62	1	12.33
NCAM1	36.78	39.6	350.86	943.52	406.81	1377.71	1063.49	2282.71	2078.69	715.6	1264.05	3813.32	3924.53	1247.67	613.83	607.72	1410.81	413.71	755.55	747.92	594.7	233.7	1428.84	1461.35	1593.47	396.45	864.24	612.85	160.82	6.86	240.04
NCLN	345.06	535.78	172.64	242.12	185.49	304.87	401.76	402.06	282.13	234.78	282.99	797.03	650.41	241.21	194.76	180.84	284.89	566.18	408.99	412	203.54	319.86	392.66	353.19	361.41	393.84	613.81	470.91	129.41	151.7	244.11
NDRG1	3253.19	11844.12	1375.61	209.95	623.45	197.32	229.74	198.22	2137.56	2242.08	2478.11	389.77	54.8	1774.27	43.09	4.61	1562.05	2808.9	1552.49	3251.12	427.47	377.31	242.83	980.79	486.86	614.21	251.4	461.61	775.01	1074.97	1829.96
NES	2023.48	4408.9	1709.76	1869.57	2572.34	4453.26	1033.36	480.97	2279.66	2094.01	1423.47	6148.71	6796.87	3656.45	2166.41	2464.05	2661.05	3679.01	5450.55	3406.43	1705.64	2262.78	2512.29	2684.04	3070.02	2485.38	10029.21	3162.77	139.88	173.62	207.51
NFIC	1211.67	1380.01	470.2	464.16	759.79	661.61	737.02	596.05	1168.23	618.27	669.28	1002.78	1062.76	358.48	346.42	376.66	394.16	1212.8	1163.69	1130.07	549.62	777.72	335.39	370.99	409.41	967.58	731.8	717.62	237.59	322.17	321.37
NFIL3	5.95	217.34	77.17	321.49	97.71	196.01	130.54	231.1	593.74	79.22	295.25	207.35	153.48	463.62	19.15	4.61	330.02	122.56	176.28	319.52	482.73	130.64	605.09	378.72	330.69	678.1	175.54	492.88	216.66	354.11	357.97
NKIRAS2	170.37	617.24	120.13	317.34	161.21	367.82	346.52	655.23	491.22	136.62	356.57	381.28	594.02	475.3	71.03	55.52	479.67	422.9	529.29	440.8	289.33	297.9	624.4	493.26	436.94	602.47	582.5	277.42	108.48	184.39	244.11
NKX2-2	5.95	17.38	8.75	3.47	21.14	9.77	55.2	66.71	18.23	17.66	7.07	60.99	86.52	33.63	47.09	79.02	64.77	26.9	27.35	20.25	15.96	14.07	44.38	118.71	49.72	6.57	4.57	6.21	24.72	1	36.73
NOL4L	574.56	202.52	21.48	13.33	40.75	28.13	220.95	106.16	44.62	34.3	25.46	169.17	185.2	52.95	83.01	137.76	88.52	9.78	13.03	14.14	93.02	76.58	89.67	90.08	66.36	26.12	34.67	27.33	14.25	31.38	73.33
NPEPL1	1578.19	557.99	303.12	49.64	489.92	135.68	21.3	3.29	466.86	978.47	411.75	309.16	128.81	27.34	510.06	517.64	25.97	218.64	321.64	227.03	789.55	299.59	115.64	437.54	233.41	315.6	667.99	378.81	59.62	100.45	53
NRCAM	290.25	5653.04	206.06	1499.67	111.72	1125.89	194.58	385.63	3979.79	285.53	2361.61	44.02	312.07	949.33	35.11	4.61	599.23	1252.49	605.19	2501.65	481.27	498.95	314.75	271.16	567.5	118.71	16.61	310.38	160.82	129.79	183.12
OAS1	122.41	454.31	194.92	557.02	167.75	489.79	76.55	89.72	230.36	40.96	105.17	188.26	2402.01	22.39	7.17	3.92	3.01	660.58	47.4	941.61	21.77	24.2	9.09	52.93	25.4	668.97	168.32	427.82	111.97	192.93	138.39
OLIG1	12.8	9.98	809.13	120.72	1069.82	488.48	1.26	3.29	556.18	3105.57	399.49	8291.08	4823.23	389.48	9462.31	9944.2	580.23	624.66	2834.9	756.64	1840.88	14.07	1811.07	4071.57	931.68	2890.91	8266.53	748.04	42.17	1	24.53
OLIG2	29.93	261.77	104.22	311.63	171.48	1200.65	15.02	37.12	1393.56	421.12	1116.89	9184.08	8523.8	999.65	162.83	149.51	929.41	1369.45	3415.6	1465.99	200.63	15.76	3666.33	2458.85	2022.29	3842.79	9548.81	1712.91	56.13	1	73.33
OSMR	2612.65	7519.25	777.31	1203.44	291.01	1017.03	845.01	724.27	2606.49	482.68	1681	1081.27	1277.74	723.32	39.1	35.94	498.67	947.55	275.1	2450.17	673.22	858.81	336.72	146.57	587.98	1978.14	913.61	2451.36	272.49	246.41	451.49
PCDHGA2	50.48	84.03	80.35	46.53	29.54	42.56	15.02	23.96	87.25	10.18	7.07	287.95	167.58	95.18	7.17	16.36	96.44	89.98	12.31	203.47	139.56	108.68	89.67	63.77	93.88	48.29	32.27	136.33	59.62	1.29	32.66
PDCD4	218.32	195.12	239.47	132.13	74.37	80.59	301.31	484.26	141.04	114.16	111.31	128.87	157	100.57	142.87	126.01	107.53	118.38	225.69	252.33	328.59	282.7	200.88	217.76	200.12	198.25	140.63	178.57	244.57	159.87	211.58
PDGFC	40.2	306.2	29.43	216.7	210.7	1089.17	1951.24	2259.69	2919.11	496.82	2300.29	451.28	467.15	262.78	35.11	3.92	321.31	467.6	1063.44	631	154.1	586.8	453.93	180.62	645.59	515.11	429.59	512.31	125.92	419.84	183.12
PDGFRA	74.46	135.87	689.79	260.79	427.35	371.76	342.75	290.28	1020.04	288.85	454.68	1429.14	1781.73	1404.03	1471.94	1410.56	1995.16	488.9	203.49	1411.02	756.1	476.99	11301.8	34850.93	8466.12	225.63	695.68	241.09	129.41	2.41	48.93
PDGFRB	173.79	972.71	13.52	31.49	12.73	83.22	3495.69	3775.38	131.91	11.01	31.59	139.47	206.34	63.73	3.99	3.92	32.31	83.3	169.12	126.69	841.9	1426.48	23.74	7.27	31.16	216.5	129.79	513.15	101.5	68.14	61.13
PDPN	5.95	7.41	888.69	1395.91	244.32	1649.19	4539.14	2161.06	3298.72	547.57	3305.88	370.68	498.86	84.85	3.99	8.52	3.8	2199.87	1803.1	2666.55	775.01	754.06	419.3	165.14	415.17	1178.82	895.55	538.5	3.49	1	12.33
PHF11	33.35	209.93	16.7	44.98	25.81	68.79	2.47	3.29	419.15	75.89	295.25	360.07	787.86	1.72	3.99	3.92	1	220.73	212.8	168.57	21.77	78.27	41.05	42.1	75.96	314.3	171.93	252.08	84.05	20.23	65.19
PHLDA2	1071.24	343.23	24.66	30.97	7.13	13.71	6.23	20.68	47.66	1	43.86	14.32	3.52	32.28	3.99	3.92	33.1	413.29	169.12	107.5	21.77	78.27	11.09	11.92	13.24	30.04	52.73	22.26	167.8	11.32	154.65
PIK3R3	84.73	84.03	877.55	406.06	407.74	276.01	36.37	37.12	285.17	901.11	387.23	124.62	188.72	140.11	494.1	470.65	143.16	336.85	439.78	283.75	245.71	235.39	389.33	369.44	392.13	242.58	211.66	190.4	289.94	424.67	272.57
PIK3R4	84.73	454.31	43.75	158.59	43.55	291.75	134.31	188.36	508.47	138.28	558.91	517.04	594.02	169.77	75.02	43.77	141.57	285.05	379.64	497.51	159.91	346.9	279.45	128	235.33	402.97	411.53	439.65	195.72	112.34	1020.77
PIPOX	47.05	313.61	70.8	86.48	19.27	130.43	23.81	27.25	245.59	122.48	215.54	239.17	308.55	7.12	3.99	3.92	6.97	389.9	973.22	666.77	138.1	24.2	16.41	14.24	42.04	161.74	381.43	124.5	45.66	25.8	20.47
PIR	345.06	1602.18	104.22	192.83	66.9	361.26	337.73	651.94	395.81	48.44	215.54	287.95	534.11	503.16	90.99	153.43	494.71	610.46	1459.41	824.7	79.94	142.47	699.65	225.5	497.74	400.36	354.94	134.64	209.68	890.39	443.36
PKN1	1954.98	957.89	355.63	757.8	441.36	338.97	937.93	809.76	937.82	464.38	503.73	1596.71	1524.45	545.84	450.2	454.98	562.81	813.47	1483.75	618.79	300.96	226.94	821.51	669.69	664.15	1404.4	1320.56	789.44	377.18	488.92	1163.09
PLA2G15	16.23	113.66	5.56	105.16	1	29.44	62.74	50.27	71.01	13.5	74.52	71.6	174.62	79.01	15.16	12.44	67.94	42.36	40.24	88.3	37.77	115.44	66.36	22.75	75.96	56.12	51.53	54.37	77.07	11.69	44.86
PLCXD2	3.43	9.98	1.59	1.92	1	1.31	2.47	7.52	11.12	1	6.13	2.12	3.52	1.72	7.17	8.52	1	3.51	1	1	4.32	7.31	3.76	1.86	1.71	1.3	8.19	1.99	63.11	1	44.86
PLEKHA1	228.6	461.72	252.2	329.79	134.13	340.28	531.1	1253.61	472.95	123.31	295.25	324.01	389.61	271.76	55.07	75.1	269.05	139.27	139.05	240.99	410.02	373.93	285.45	215.44	330.69	481.2	368.19	430.35	84.05	133.51	288.84
PLIN3	2403.7	3416.55	467.02	1348.7	726.17	1255.73	1520.55	1460.75	1102.25	435.26	1049.44	1530.95	2003.76	299.62	87	118.18	284.1	1558.26	1594.02	1240.01	732.84	1865.75	722.96	357.06	664.79	2460.6	1886.45	2253.65	251.55	360.42	378.3
PLTP	50.48	61.82	139.23	41.34	330.23	685.21	16.28	10.81	972.33	340.43	319.78	1138.54	3441.69	101.92	3.99	16.36	117.03	224.48	457.68	656.3	818.63	414.48	842.82	333.84	847.2	335.16	817.28	1033.61	21.23	191.44	40.8
PMP2	3.43	7.41	150.37	52.76	43.55	139.61	1.26	3.29	84.2	6.85	6.13	676.12	2155.31	1876.71	306.51	419.74	1950.82	18.55	10.17	88.3	1157.44	88.4	2940.48	829.88	1297.78	1.3	1.2	1	31.7	1	24.53
PNMA2	33.35	24.79	530.67	474.02	684.15	386.18	634.06	441.52	460.77	833.73	215.54	1976.39	1094.48	12.96	3.99	3.92	18.85	506.44	583.7	514.96	360.58	226.94	764.91	274.25	973.92	189.12	338.09	167.59	139.88	112.34	179.05
POC1B-GALNT4	95.01	150.68	58.07	244.71	69.7	127.81	213.42	306.72	153.22	99.19	99.04	321.89	231.01	129.78	15.16	35.94	111.49	197.75	329.51	353.55	155.55	140.78	246.82	124.13	239.81	165.65	156.28	147.31	125.92	21.72	85.53
PON2	536.88	3061.08	688.2	1671.39	320.9	1640.01	834.96	1404.85	2485.7	941.04	2741.77	2903.34	3163.27	772.75	110.94	141.68	758.38	840.2	945.3	1698.94	1541.33	1588.67	2393.76	544.33	2719.93	1117.53	779.96	778.45	202.7	635.25	362.03
POU3F2	382.74	491.34	104.22	54.31	110.79	116.01	1.26	4.24	288.22	216.48	227.81	423.71	322.65	143.26	3.99	32.02	162.95	287.98	139.05	306.43	175.91	34.34	320.74	223.95	436.3	116.1	187.58	113.51	28.21	1	16.4
PPA1	1386.37	3638.72	568.86	1930.79	261.13	516.03	3459.28	3775.38	857.64	317.97	779.65	1174.6	1316.51	666.71	282.57	337.49	744.13	1404.54	1573.97	1096.92	580.15	943.29	1588.66	1099.19	1427.06	3858.44	2811.13	2028.06	460.94	468.5	581.61
PRKCB	33.35	39.6	10.34	10.22	14.6	11.08	48.93	79.86	98.41	45.95	154.23	14.32	40.7	11.16	39.1	67.27	43.39	7.69	18.04	31.59	232.62	157.67	6.43	18.88	12.6	687.23	448.86	317.98	820.38	19.86	1256.61
PRKCSH	1006.15	3905.32	651.6	2956.96	478.71	2428.25	1703.88	2473.4	3198.24	709.78	3005.43	4133.61	4534.24	1204.09	530.02	646.88	1172.49	1991.43	2892.18	3448.31	1308.67	2789.9	2874.55	1374.68	3055.94	3313.39	4794.15	3757.58	534.22	918.61	780.86
PRKD2	77.88	143.28	23.07	55.35	39.81	54.36	110.45	148.9	56.8	14.34	62.25	122.5	100.61	33.18	3.99	3.92	29.14	69.09	58.14	66.49	61.03	108.68	102.32	41.32	68.28	87.41	81.63	89.86	52.64	18.01	44.86
PROM1	3.43	17.38	7.16	1.92	4.33	8.46	205.88	609.2	109.58	103.35	49.99	574.31	139.38	2.62	3.99	3.92	7.76	6.85	5.15	5.42	181.73	59.68	1478.11	1025.67	1356.02	14.39	2.17	8.75	73.58	1	48.93
PRRC1	187.49	1091.2	118.54	538.35	89.31	438.64	552.44	776.88	559.22	100.85	424.02	784.3	911.21	737.25	63.05	79.02	752.84	247.46	328.08	407.64	242.8	618.9	1510.08	510.28	1357.3	1031.47	808.86	982.07	237.59	246.78	447.42
PTBP1	691.02	1750.29	495.66	1228.86	710.3	1481.32	2012.77	2953.42	1242.32	649.05	1368.29	3066.67	3716.59	1279.13	1260.41	1285.24	1146.36	1085.82	2559.94	1577.67	1237.42	1624.15	1399.53	1017.16	1238.25	2113.75	2978.49	1410.44	453.96	627.08	1159.02
PTGER2	3.43	7.41	1.59	3.99	1.53	3.21	4.98	3.29	4.02	1.03	7.07	2.12	5.46	7.12	3.99	4.61	9.34	4.77	1	1.93	8.69	76.58	4.43	1	2.99	13.09	1.2	2.83	66.6	5.01	40.8
PTGER4	84.73	17.38	1.59	1.92	6.2	1.9	33.86	20.68	6.05	91.7	37.73	2.12	3.52	5.32	7.17	8.52	1.43	1.42	1	2.8	42.13	39.41	1.76	5.73	4.91	6.57	4.57	11.28	111.97	33.6	93.66
PTPN7	5.95	24.79	1.59	1.92	1	3.21	4.98	3.29	9.09	1.03	31.59	2.12	3.52	5.32	3.99	8.52	3.01	5.18	1	1.93	8.69	9	3.1	10.37	3.63	3.96	1.2	6.21	146.86	2.04	77.39
PTPRC	3.43	7.41	1.59	1	1	1.31	1.26	3.29	1.99	1	6.13	2.12	3.52	2.62	7.17	3.92	1	1	1	1	14.5	1.69	3.1	1	1	1.35	4.57	1	38.68	1	12.33
PTPRCAP	29.93	69.22	10.34	7.1	8.06	5.84	50.18	27.25	16.2	11.84	25.46	29.17	16.03	5.32	3.99	12.44	6.18	16.46	5.15	1.05	27.59	14.07	11.75	17.33	9.4	10.48	4.57	9.59	66.6	1	36.73
PYCRL	16.23	232.15	15.11	26.82	13.67	25.51	56.46	69.99	25.33	19.33	7.07	141.59	86.52	63.28	51.08	8.52	52.1	44.87	73.89	39.44	39.22	79.96	27.74	42.1	36.28	9.17	44.31	29.02	101.5	33.6	158.72
PYGB	242.3	3298.06	56.48	545.09	89.31	752.1	3170.48	4672.96	870.83	124.14	914.55	782.18	1182.59	843.29	11.16	8.52	1165.36	366.09	729.77	508.85	207.9	1338.63	782.89	237.88	713.43	3866.26	2545.05	5478.65	167.8	169.53	142.45
RABGAP1L	125.84	135.87	19.89	29.41	51.95	56.99	89.11	109.45	76.08	55.1	56.12	41.9	23.08	47.11	114.94	79.02	44.98	62.83	66.02	112.73	53.76	88.4	32.4	24.3	32.44	44.38	32.27	79.72	115.46	83.37	122.12
RAC2	47.05	84.03	1.59	1	1	1.31	4.98	14.1	1.02	1.03	6.13	2.12	3.52	2.17	3.99	3.92	2.22	1	1	2.8	5.78	2.24	8.42	1	7.47	6.57	4.57	7.9	3.49	1	8.27
RALB	266.28	1365.2	164.69	537.31	134.13	491.11	636.57	1131.96	353.18	65.08	325.91	593.4	759.67	356.68	106.95	47.69	333.98	382.38	383.93	535.03	199.18	549.64	488.55	155.85	399.81	893.25	521.1	534.28	167.8	128.31	427.09
RBBP4	115.56	343.23	69.21	67.28	103.31	257.65	264.9	201.51	409	159.91	178.75	345.22	259.21	167.97	138.88	59.44	155.03	195.66	296.58	336.1	174.46	355.34	332.06	180.62	283.97	413.4	288.72	384.73	258.53	234.15	362.03
RBM3	95.01	150.68	89.9	53.79	50.09	43.87	106.69	56.84	178.6	110	111.31	290.07	167.58	35.42	3.99	3.92	45.77	148.04	316.63	212.2	200.63	142.47	154.26	229.37	153.4	619.42	350.13	424.44	56.13	38.06	44.86
RBPMS	3.43	9.98	93.08	145.62	220.04	164.53	806.08	612.49	288.22	144.94	313.65	2591.53	2687.48	17.9	3.99	3.92	8.55	533.6	552.2	432.94	276.24	475.3	353.37	235.56	340.29	10.48	6.98	19.73	830.84	40.66	516.55
RCC2	204.62	535.78	268.12	798.78	191.09	454.38	1682.53	2595.05	567.35	278.04	522.12	966.72	1277.74	662.67	138.88	94.68	535.89	544.46	706.86	542.01	437.65	590.18	737.61	947.51	593.74	736.78	895.55	604.4	534.22	557.63	455.56
RFESD	12.8	128.47	11.93	27.86	10.87	50.43	33.86	79.86	61.87	20.16	43.86	88.56	121.76	34.97	11.16	8.52	45.77	28.16	26.63	49.04	17.41	42.79	63.7	32.81	59.96	58.72	49.12	44.23	181.76	16.52	57.06
RHOC	15570.77	6230.68	1558.6	1766.33	1637.58	1599.36	1952.49	1809.26	1683.85	1500.89	2625.27	2120.63	2211.7	1954	4006.35	3897.42	2440.14	1081.22	1591.87	1424.98	1283.95	1955.29	1626.61	1064.36	1826.44	1777.33	1988.79	2082.14	4177.47	857.71	6591.56
RPL10	166.94	69.22	23.07	9.7	9.93	28.13	87.85	23.96	37.51	29.31	25.46	44.02	61.85	39.92	11.16	12.44	13.3	40.27	29.5	56.89	93.02	59.68	32.4	31.26	40.76	28.73	102.1	81.41	80.56	5.75	48.93
S100A13	1170.57	409.88	290.39	143.03	164.01	142.24	714.42	342.88	192.81	243.93	92.91	459.77	269.78	54.74	126.91	79.02	71.9	414.13	369.61	300.32	273.34	340.14	135.61	110.2	137.4	349.5	424.78	464.15	234.11	381.96	284.77
S100P	5.95	7.41	1.59	1.92	1.53	1.9	1.26	4.24	24.32	1	6.13	2.12	3.52	1.72	7.17	3.92	1	1.42	1	1	13.05	19.13	7.09	4.95	5.55	10.48	1.2	4.52	52.64	1	36.73
SARS	2050.89	1839.16	1261.04	1020.31	1010.99	719.31	1059.73	1990.09	947.97	702.29	791.92	769.46	907.69	683.78	3774.86	4234.22	799.55	529	802.81	609.19	545.26	475.3	674.35	771.84	623.18	809.8	1177.28	787.75	328.33	1050.46	772.73
SATB1	139.54	424.69	2.38	1	38.88	30.76	359.07	339.6	104.5	197.35	123.57	275.23	255.68	122.59	222.7	188.67	174.83	4.35	2.29	12.4	479.82	514.16	481.23	1088.35	570.06	103.06	92.47	92.39	349.27	28.4	97.72
SCAMP5	9.38	106.25	10.34	41.34	14.6	62.23	58.97	73.28	151.19	58.43	191.02	436.43	364.94	157.19	39.1	16.36	170.87	59.9	39.52	95.28	183.18	113.75	282.12	88.53	172.6	133.05	69.59	78.87	122.43	68.89	158.72
SCG2	118.99	150.68	131.27	633.29	177.09	683.9	4.98	4.24	1210.86	1371.95	3422.38	16.45	47.75	800.16	3.99	3.92	767.09	631.76	46.68	611.81	481.27	705.07	326.07	11.92	305.09	23.52	26.25	74.65	66.6	12.43	32.66
SCN3A	3.43	7.41	134.45	74.55	81.84	84.53	3.72	7.52	13.15	1.86	13.2	114.02	65.37	19.25	87	47.69	18.05	1	1.57	1	81.39	17.44	211.53	191.45	210.36	3.96	8.19	7.06	63.11	1	53
SCRN1	574.56	283.99	108.99	78.7	194.83	63.54	36.37	17.39	256.75	295.51	166.49	464.01	234.54	117.2	19.15	28.1	103.57	104.6	71.74	141.53	298.06	279.32	326.07	196.09	215.48	148.7	198.42	178.57	181.76	16.89	162.79
SDC4	6209.27	5875.21	66.03	162.22	90.24	278.64	856.31	793.32	530.8	237.28	1061.71	451.28	851.3	67.32	15.16	8.52	62.39	320.56	218.53	378.85	191.9	416.17	174.9	152.76	279.49	1079.72	491	658.48	216.66	206.67	313.24
SDHD	132.69	1320.77	81.94	685.17	122.93	647.18	734.51	1510.06	800.8	145.77	724.47	1248.84	1563.22	526.07	31.12	43.77	552.51	549.47	592.3	577.78	231.17	441.51	488.55	176.75	531.02	1259.66	773.94	695.65	551.67	295.8	435.23
SEMA6D	115.56	150.68	124.91	108.79	208.84	325.85	302.57	635.5	899.25	287.19	430.15	31.29	82.99	42.61	15.16	8.52	56.06	606.28	623.09	1003.56	959.68	292.83	395.99	222.41	412.61	229.54	258.62	172.66	136.39	12.06	16.4
SEPT6	12.8	98.85	3.97	19.04	4.33	7.15	107.94	129.17	53.75	32.64	13.2	124.62	181.67	51.6	31.12	32.02	87.73	51.97	82.48	56.02	135.19	291.14	344.05	180.62	263.49	45.68	53.94	34.94	63.11	20.98	73.33
SERHL2	12.8	9.98	2.38	1	4.33	1.31	1.26	3.29	11.12	1.03	6.13	3.72	3.52	2.62	3.99	3.92	3.8	1	1.57	6.29	8.69	1.69	7.76	3.4	10.04	3.96	4.57	1.99	35.19	5.75	44.86
SERPINA1	98.43	76.63	1.59	5.03	1	1.31	13.77	17.39	11.12	5.19	6.13	2.12	5.46	1.72	3.99	3.92	1	3.51	1	2.8	4.32	9	4.43	1	3.63	1.3	1.2	6.21	35.19	1.29	4.07
SERPINE1	15964.68	16243.04	2631.08	285.7	515.13	224.86	12.51	27.25	894.18	443.58	2527.16	1853.37	847.77	376.45	3.99	3.92	294.39	188.14	371.76	416.37	1676.56	2428.35	122.3	791.19	266.05	56.12	145.44	129.57	391.14	369.34	845.92
SERPINE2	187.49	365.45	61.26	229.67	393.73	900.31	523.56	1125.39	442.5	96.69	890.02	788.55	389.61	697.26	35.11	63.35	535.89	86.64	466.99	210.45	462.37	894.29	898.76	415.87	337.73	266.05	464.51	586.66	265.51	63.31	402.7
SF3A3	1263.06	1246.71	817.09	693.99	752.32	451.76	909.05	885.38	496.29	809.6	454.68	642.19	727.95	489.68	681.68	627.3	450.37	507.28	440.5	418.11	490	645.94	563.14	603.92	455.5	994.96	881.1	742.12	471.41	557.26	475.89
SFXN3	122.41	1054.17	80.35	92.7	38.88	113.38	179.51	362.61	358.25	76.73	344.31	198.86	202.82	115.85	75.02	24.19	158.2	121.31	60.29	190.39	117.74	365.48	144.94	79.24	239.81	522.93	224.91	277.42	377.18	34.35	1126.49
SGCE	146.39	4105.27	145.59	2402.37	87.44	1390.82	791.02	1776.38	1905.12	204.83	2251.24	3026.37	3385.3	1626.45	43.09	3.92	1450.4	172.69	5.87	481.8	1003.3	1467.03	1721.18	495.58	2350.63	2116.36	2401.77	1761.07	150.35	342.6	219.71
SGMS1	47.05	180.31	27.84	80.77	13.67	30.76	177	175.2	171.49	35.13	56.12	103.41	65.37	127.98	43.09	4.61	139.2	115.04	91.08	131.93	123.56	73.2	94.33	56.03	106.04	221.72	120.16	117.74	59.62	20.98	32.66
SH3BGRL3	3393.63	13991.74	403.37	1829.1	295.68	1306.88	861.33	1020.18	1621.93	280.53	2030.5	659.16	1023.99	1275.08	118.93	157.34	1279.38	1717.83	1225.27	1541.02	418.75	3687.03	2543.59	748.63	2051.09	2185.47	990.66	1599.7	1228.67	741.46	5766.11
SH3BP4	108.71	565.4	124.91	479.72	92.11	489.79	961.79	954.42	802.83	67.58	785.78	606.13	657.46	1608.02	87	39.85	978.5	481.38	618.79	651.07	154.1	730.41	521.85	227.05	576.46	714.61	1148.39	781.83	275.98	340	475.89
SIVA1	800.63	676.48	352.45	289.33	213.51	199.94	551.19	566.46	214.12	312.98	356.57	951.88	1048.66	389.48	342.43	317.91	458.29	272.1	287.27	293.34	202.08	255.66	426.62	465.4	381.25	379.5	519.89	376.28	104.99	250.49	288.84
SKP2	221.75	943.08	188.55	502.03	125.73	341.59	395.49	428.37	420.17	177.38	264.6	2710.31	2782.64	293.78	222.7	227.84	288.06	440.86	559.36	543.75	238.44	328.31	669.02	409.68	664.15	550.31	736.62	431.2	223.64	238.61	203.45
SLA	3.43	7.41	1.59	1	1	5.84	1.26	3.29	7.06	1	6.13	2.12	5.46	3.97	3.99	12.44	3.8	2.68	1	1	17.41	1.69	2.43	1	10.04	5.26	20.23	1.99	118.94	1	69.26
SLC27A1	184.07	321.01	131.27	46.53	168.68	135.68	47.67	14.1	147.13	233.95	68.38	143.71	97.09	21.49	43.09	35.94	35.47	112.54	144.06	146.76	87.21	59.68	55.04	30.49	75.32	146.09	204.44	165.05	98.01	12.43	32.66
SLC27A5	3.43	24.79	23.07	1	2.46	4.53	4.98	4.24	6.05	2.69	6.13	2.12	5.46	4.42	11.16	3.92	4.59	3.93	1.57	3.67	1.45	3.93	6.43	14.24	4.91	11.78	8.19	1.99	59.62	1.29	77.39
SLC2A3	3.43	7.41	3.97	2.43	2.46	1.9	4.98	3.29	5.03	1	25.46	5.84	3.52	2.17	3.99	3.92	2.22	3.51	1	12.4	2.87	19.13	5.76	4.95	8.11	1.3	6.98	5.37	73.58	4.26	101.79
SLC39A14	2434.53	1143.03	554.54	275.32	195.76	163.22	592.62	757.15	1070.79	373.7	552.78	258.26	287.4	297.37	75.02	55.52	170.87	238.69	180.58	453.88	170.09	275.94	303.43	198.42	280.13	494.24	265.84	461.61	275.98	322.91	467.76
SLC4A4	67.61	187.71	247.43	136.28	1549.81	3327.96	3.72	14.1	1583.36	665.69	577.31	2080.33	2747.4	19.25	11.16	4.61	22.81	590.41	493.48	732.21	866.62	100.23	275.46	41.32	309.57	328.64	954.54	339.95	122.43	3.89	89.59
SMARCD1	163.52	1387.42	126.5	691.39	109.85	565.86	711.91	1414.72	522.68	180.71	540.52	2336.99	2867.22	1098.05	67.04	98.6	878.73	541.95	595.16	586.5	312.6	512.47	1302.98	575.28	1045.6	959.75	1101.43	728.6	314.37	260.52	671.07
SMIM3	57.33	387.66	1.59	5.55	1	1.31	25.07	10.81	16.2	11.84	31.59	24.93	8.98	1.28	3.99	3.92	1	1.42	1	26.36	1.45	25.89	1	1	1.07	1.3	1.2	1	63.11	1	73.33
SMTN	74.46	61.82	40.57	19.55	30.48	36	82.83	83.14	18.23	19.33	6.13	35.54	30.13	31.83	142.87	90.77	35.47	34.42	40.24	32.46	101.75	56.3	53.71	85.43	24.12	43.08	67.18	31.56	104.99	15.78	53
SOCS2	283.4	143.28	263.34	326.16	166.81	331.1	153.15	257.4	1056.58	464.38	1086.23	557.34	576.4	375.1	43.09	4.61	288.06	715.3	193.47	667.65	907.33	98.54	696.32	1549.57	786.39	1315.73	1292.87	916.17	73.58	25.43	77.39
SOX4	824.61	47.01	112.18	13.33	512.33	150.11	344	208.08	227.32	275.54	178.75	786.43	1305.94	1012.68	14231.78	15904.83	1003.04	259.57	472.72	462.61	1363.92	902.74	958.03	2636.06	760.79	76.98	157.48	55.22	129.41	85.6	97.72
SOX6	57.33	39.6	3.97	6.58	65.03	135.68	21.3	73.28	315.62	240.6	74.52	536.13	745.57	343.65	230.68	243.5	308.64	46.12	81.05	100.52	109.02	29.27	529.17	698.33	298.05	139.57	206.85	115.2	21.23	1.66	36.73
SOX9	1896.75	4253.38	306.3	497.36	676.68	1451.15	2332.96	4827.49	2423.79	886.14	1417.34	8019.57	7420.68	48.45	3.99	3.92	80.61	537.77	1175.86	905.84	1550.05	772.65	3290.75	902.63	2820.41	1961.19	3950.13	1663.91	185.25	173.24	122.12
SPARCL1	3.43	7.41	5827.84	577.26	2757.24	10386.66	12.51	4.24	29066.63	6835.67	7880.07	2133.36	4037.31	232.22	31.12	39.85	127.32	1485.57	3777.91	10847.13	8058.69	397.58	397.99	796.61	1041.12	1210.11	1639.63	233.49	321.35	2343.25	321.37
SPATA20	769.8	1602.18	123.31	97.37	132.26	264.21	870.12	1332.52	285.17	127.47	405.62	1102.48	1179.06	79.01	3.99	20.27	89.32	77.45	15.18	123.2	540.89	696.62	420.63	246.4	468.3	172.17	183.97	244.47	174.78	205.18	199.38
SPR	447.82	1335.58	124.91	452.75	47.29	106.83	581.32	628.93	144.09	50.94	178.75	379.16	463.62	129.33	15.16	24.19	152.66	269.6	79.62	174.68	81.39	140.78	218.86	86.98	258.37	595.95	289.93	459.08	220.15	117.17	402.7
SPRY2	1629.57	15717.24	907.79	1199.29	1457.36	3713.56	1040.89	1230.6	5708.34	3220.36	5071.79	16701.46	12883.41	1399.54	3.99	20.27	1363.31	4034.49	8922.58	4627.93	1413.36	2210.41	10082.49	3553.86	8268.99	6129.93	8872.15	2891.55	216.66	467.01	597.88
SRD5A1	64.18	150.68	34.21	36.16	32.34	60.92	21.3	50.27	78.11	62.58	123.57	24.93	33.65	24.64	51.08	8.52	39.43	50.71	53.84	69.11	34.86	39.41	20.41	40.55	33.08	69.16	63.57	57.75	262.02	43.63	227.85
SRPX2	3.43	483.94	10.34	48.61	16.47	88.46	10	4.24	122.77	19.33	148.1	5.84	16.03	52.95	3.99	4.61	25.97	116.3	146.93	350.06	90.12	292.83	35.06	8.05	39.48	13.09	27.45	31.56	49.15	5.01	28.6
STAT1	348.49	3283.25	277.66	839.77	168.68	725.87	785.99	1158.27	1126.61	248.09	969.73	2057	11029.6	451.04	35.11	35.94	295.18	1414.98	1097.81	1985.12	593.24	826.71	692.33	729.28	706.39	2060.29	1396.42	1200.9	450.47	1221.66	597.88
STC1	5.95	84.03	2.38	19.55	27.68	489.79	26.32	10.81	75.07	11.01	117.44	12.2	3.52	46.66	3.99	3.92	37.06	3.09	5.15	51.66	74.12	3482.6	128.29	78.47	894.56	87.41	227.32	746.35	178.27	228.95	203.45
STK17A	28364.47	12362.51	1811.6	1389.17	1290.2	916.04	2261.38	2299.15	805.87	1188.11	822.57	2896.98	2987.05	863.51	482.13	572.47	969.79	984.73	1838.19	1151.01	1621.3	1759.31	3764.89	3334.86	4601.62	2351.07	3163.91	2207.18	255.04	289.86	618.21
STX16-NPEPL1	53.9	17.38	2.38	5.55	12.73	11.08	6.23	17.39	24.32	16	6.13	3.72	12.5	13.86	15.16	3.92	8.55	13.54	8.73	23.74	34.86	47.86	30.4	47.51	22.84	10.48	10.59	17.19	98.01	2.04	48.93
SYP	9.38	32.2	70.8	5.55	77.17	28.13	10	23.96	73.04	139.12	31.59	114.02	97.09	17.9	114.94	133.85	12.51	13.12	15.89	16.76	72.67	32.65	15.08	21.98	16.44	46.99	63.57	54.37	49.15	3.89	12.33
TAF1D	12.8	69.22	5.56	9.18	11.8	21.58	35.11	20.68	30.41	16	7.07	56.75	54.8	21.94	3.99	3.92	20.43	26.07	23.77	45.55	33.41	42.79	54.37	32.81	39.48	36.56	50.33	53.53	38.68	11.32	61.13
TAGLN3	3.43	7.41	10.34	41.34	2.46	3.21	4.98	3.29	26.35	1.86	6.13	24.93	51.27	32.28	51.08	75.1	35.47	5.6	1	2.8	31.95	61.37	305.42	228.6	234.69	1.3	5.78	1	56.13	1.29	20.47
TERT	16.23	17.38	19.89	14.37	37.01	4.53	13.77	20.68	7.06	26.81	37.73	63.11	37.18	8.46	3.99	3.92	3.8	6.44	5.15	4.54	18.86	12.38	18.41	59.9	36.28	15.69	31.06	46.77	101.5	5.01	93.66
TFE3	26.5	246.96	1.59	26.3	9	41.25	46.42	66.71	53.75	11.01	13.2	60.99	72.42	51.6	11.16	3.92	41.81	66.17	45.25	63	27.59	69.82	54.37	27.39	48.44	93.93	39.49	69.58	7.27	14.66	32.66
TIMP1	1841.94	8800.42	559.31	1162.46	517	3734.54	5023.82	4137.04	2015.76	536.75	5035	2962.73	3850.52	507.65	3.99	3.92	398.11	3200.72	2570.68	6061.45	2418.16	13859.47	5530.25	4537.43	5663.43	5034.61	3185.58	3997.53	310.88	405.36	748.33
TJP2	276.55	276.58	5.56	32.01	18.34	38.63	69.02	66.71	63.9	26.81	68.38	14.32	40.7	52.5	3.99	20.27	25.18	43.2	8.73	68.24	158.46	46.17	27.74	11.92	52.28	129.14	84.04	100	59.62	13.92	235.98
TLR2	3.43	7.41	2.38	1	1	8.46	6.23	3.29	22.29	10.18	31.59	18.57	5.46	4.42	7.17	3.92	3.8	79.95	13.03	74.34	43.58	17.44	3.76	4.18	2.99	7.87	176.75	26.49	272.49	5.01	471.82
TLR4	869.14	2105.76	50.12	97.37	24.87	74.04	199.6	392.2	16.2	40.96	37.73	7.96	23.08	24.64	3.99	3.92	41.02	3.93	15.89	1	71.21	247.22	8.42	1	5.55	2.65	2.17	28.18	80.56	13.92	44.86
TMEFF1	26.5	550.59	18.29	80.25	50.09	131.74	136.82	188.36	291.26	28.48	405.62	241.29	484.77	256.94	3.99	4.61	316.56	253.31	210.65	292.47	155.55	324.93	541.83	253.36	356.93	345.59	161.1	245.32	478.38	26.55	268.51
TMUB2	194.34	335.82	38.98	99.45	45.42	136.99	112.96	122.6	208.03	157.42	154.23	114.02	121.76	142.81	39.1	4.61	150.28	159.32	121.87	198.24	123.56	112.06	151.6	121.8	195	134.35	143.04	138.86	143.37	86.71	122.12
TMX4	40.2	380.26	8.75	40.82	18.34	207.81	170.72	471.11	218.18	13.5	240.07	599.76	558.78	125.29	3.99	3.92	126.53	105.85	146.21	165.08	43.58	177.95	118.97	52.93	172.6	599.86	365.78	323.89	10.76	22.46	4.2
TNIK	91.58	61.82	675.47	335.5	320.9	302.24	939.18	671.67	1024.1	773.83	601.83	714.31	530.58	154.49	246.64	274.83	176.41	790.49	501.36	1502.63	1196.7	595.25	744.93	582.25	689.11	414.7	481.36	454.85	192.23	248.64	183.12
TOR1B	81.31	794.97	37.39	549.76	35.15	258.96	241.04	339.6	260.81	46.78	240.07	512.8	470.67	161.23	3.99	8.52	188.29	193.99	177.72	340.46	127.92	324.93	250.82	133.41	263.49	294.74	392.27	334.88	199.21	105.28	150.59
TP53	50.48	609.83	1.59	2.95	79.97	725.87	277.45	937.98	726.7	159.08	785.78	2574.56	3667.25	1339.33	394.32	454.98	1111.52	572.86	1034.09	637.98	255.89	520.91	1376.89	364.8	1123.69	1423.96	1257.95	753.95	94.52	81.14	109.92
TPI1	16053.74	10400.03	8101.7	4287.67	4749.08	2640.72	3422.86	3726.07	6181.33	5314.18	4556.73	5179.34	2750.92	1352.36	4992.17	5436.53	1364.89	3859.46	3672.65	7878.88	1817.61	2063.42	2580.88	4785.06	4244.48	5064.6	5376.89	4634.59	1403.16	3786.45	2590.35
TRAPPC1	112.14	765.35	45.34	303.33	107.98	501.6	347.77	471.11	789.63	122.48	1159.81	1134.29	1654.85	686.48	122.92	126.01	751.25	567.85	641.7	595.23	215.17	694.93	1117.18	449.15	1058.41	1069.29	716.15	801.26	412.08	204.44	2126.79
TRIM14	187.49	1550.34	61.26	140.43	46.35	218.31	267.41	362.61	260.81	95.03	240.07	1034.6	1993.19	90.24	3.99	3.92	89.32	526.49	242.87	692.95	91.57	140.78	244.83	140.38	234.69	496.85	463.3	422.75	108.48	89.31	166.85
TRIP10	232.02	469.13	104.22	176.75	99.58	199.94	342.75	319.87	283.14	125.81	240.07	287.95	241.59	105.52	55.07	59.44	94.07	144.7	216.38	229.65	222.44	162.74	157.59	96.27	205.24	577.7	516.28	506.39	45.66	81.14	109.92
TSPAN13	23.08	39.6	53.3	166.89	157.48	142.24	582.58	809.76	109.58	216.48	92.91	22.81	93.56	69.57	67.04	94.68	141.57	22.73	18.76	17.63	953.86	772.65	458.59	464.62	394.69	73.07	44.31	130.41	195.72	68.89	240.04
TSPAN3	108.71	158.09	59.67	13.85	74.37	68.79	287.5	224.52	245.59	119.15	86.78	192.5	125.28	184.15	170.81	247.42	208.88	199	181.3	228.78	151.19	176.26	101.65	136.51	97.72	27.43	79.22	59.44	70.09	22.46	65.19
U2AF1	4472.61	3816.45	1354.92	906.17	1267.79	816.37	1899.76	2088.72	966.24	1429.35	1116.89	3450.6	3980.92	1566.24	5032.08	5181.97	1505.83	1695.27	1848.21	1069	1320.3	1282.88	2253.25	2260.74	1815.56	2854.4	2522.17	2004.41	520.26	550.2	833.72
UCHL5	81.31	402.48	50.12	608.9	95.84	433.4	539.89	661.8	473.96	79.22	442.41	529.77	636.31	548.09	3.99	35.94	428.99	252.05	363.17	297.71	146.83	106.99	380.01	172.88	347.97	594.65	489.79	372.05	101.5	220.78	256.31
USP18	129.26	328.42	81.94	204.24	22.07	75.35	1698.85	1408.14	191.79	64.25	135.83	415.22	1887.46	156.29	51.08	55.52	174.04	350.64	151.94	317.77	103.2	265.8	137.61	94.72	128.44	223.02	128.59	101.69	373.69	132.39	191.25
VAMP3	869.14	3275.85	422.46	1844.15	182.69	731.12	1118.74	1615.28	642.46	240.6	840.97	680.37	1048.66	660.42	31.12	20.27	775.8	1030.26	1148.65	1461.62	324.23	963.56	712.97	245.62	810.07	2319.78	943.71	1431.56	429.53	589.2	919.11
VDR	5.95	76.63	7.16	3.99	1.53	15.02	22.56	27.25	9.09	1.03	13.2	2.12	8.98	17.9	3.99	3.92	9.34	4.35	3.72	1.05	13.05	56.3	9.09	1	8.11	183.9	321.23	175.19	101.5	5.01	97.72
VEZF1	458.1	957.89	188.55	271.69	158.41	413.73	827.43	908.39	639.41	325.46	515.99	1692.16	1750.01	480.69	302.52	368.82	458.29	519.39	720.47	656.3	446.38	233.7	649.04	737.02	730.71	755.03	702.9	519.07	464.43	254.58	906.91
VLDLR	5.95	454.31	50.12	352.1	2.46	11.08	17.54	89.72	325.77	16.83	798.05	181.9	188.72	339.16	3.99	3.92	377.53	77.03	38.81	704.29	149.74	272.56	248.16	28.94	722.39	84.8	75.61	79.72	471.41	110.48	256.31
WAS	29.93	7.41	16.7	19.04	1	1.31	8.75	7.52	5.03	3.52	19.33	2.12	26.6	2.62	3.99	4.61	3.8	3.51	1	2.8	17.41	9	21.74	15.79	17.08	13.09	10.59	12.97	56.13	2.41	20.47
WDR47	122.41	276.58	113.77	263.91	137.87	276.01	236.02	290.28	409	118.32	295.25	290.07	315.6	201.67	67.04	51.6	240.55	117.55	221.39	166.83	268.97	181.33	256.81	134.96	269.89	243.88	258.62	199.69	73.58	66.29	427.09
WSCD1	3.43	7.41	2.38	33.56	23.01	273.39	2.47	3.29	619.11	189.86	362.7	803.39	890.07	534.16	3.99	24.19	606.36	308.45	281.54	439.05	81.39	19.13	212.86	140.38	355.01	117.4	578.89	51.84	56.13	1	4.07
WT1	5.95	24.79	1.59	7.1	4.33	17.64	1.26	10.81	10.11	3.52	6.13	2.12	5.46	6.22	3.99	3.92	3.8	4.35	1	18.5	1.45	5.62	9.09	2.63	13.24	7.87	1.2	16.35	45.66	2.04	40.8
ZBED4	276.55	335.82	104.22	134.21	119.19	163.22	333.96	283.7	225.29	129.13	74.52	275.23	231.01	434.86	102.96	71.18	387.82	198.59	294.43	259.32	213.72	196.53	649.04	524.21	528.46	297.35	334.47	382.19	122.43	106.4	130.26
ZDHHC22	3.43	7.41	29.43	3.99	14.6	20.26	4.98	7.52	16.2	28.48	6.13	275.23	290.93	239.86	98.97	55.52	238.17	6.85	3	1	49.4	9	232.84	189.13	99	78.28	58.75	13.82	73.58	1	20.47
ZFP36L2	262.85	269.17	363.59	257.68	320.9	474.06	1256.86	918.25	1550.88	568.36	926.81	1694.28	974.65	862.61	126.91	176.92	488.38	407.45	603.75	420.73	1112.36	362.1	631.73	971.5	586.06	2770.94	1012.33	1174.71	338.8	1296.31	597.88
ZNF184	67.61	195.12	67.62	134.73	42.62	134.37	204.63	267.26	179.61	98.35	74.52	563.7	629.26	220.54	106.95	67.27	253.22	141.78	286.55	234.01	206.45	211.74	346.05	181.39	324.93	161.74	161.1	120.27	38.68	63.69	73.33
ZNF204P	9.38	32.2	3.97	18.52	9	8.46	177	326.44	43.6	19.33	6.13	122.5	128.81	6.22	35.11	3.92	1.43	3.93	1	9.78	61.03	51.23	168.24	80.02	161.72	5.26	5.78	9.59	77.07	28.03	65.19
ZNF503	139.54	54.41	64.44	41.34	52.89	22.89	27.58	30.54	73.04	30.14	68.38	65.23	75.94	16.55	15.16	32.02	14.1	38.18	38.81	34.21	114.84	199.91	24.41	28.17	27.96	26.12	27.45	51.84	129.41	28.4	138.39
ZPR1	252.58	2350.15	77.17	517.08	93.04	327.16	274.94	362.61	350.13	85.88	417.89	538.25	738.52	318.94	51.08	24.19	314.98	371.94	335.96	329.99	104.66	294.52	499.87	184.49	433.74	803.28	504.24	560.47	199.21	171.76	695.47
ptger2	9.38	9.98	1.59	4.51	1	5.84	2.47	3.29	8.08	6.02	7.07	3.72	16.03	3.97	3.99	3.92	5.39	1	7.3	1	14.5	34.34	5.76	1	4.27	28.73	8.19	36.63	63.11	3.52	496.22
