# Supplementary material for: A Novel Assay for Profiling GBM Cancer Model Heterogeneity and Drug Screening
Source: Cells. 2019 Jul 11;8(7):702. doi: 10.3390/cells8070702 (PMC6678976; doi:10.3390/cells8070702)
Supplement: Supplementary file 1 [file cells-08-00702-s001.zip › Table S1.xlsx]

## Sheet: Sheet1
Raw Signatures Including Duplicates					Final Chip Build: Duplicates Removed
Count	Symbol	Signature	Subtype	Reference	Count	Symbol	Signature	Subtype	Reference
1	ptger2	mouse		Alcoser et al., 2011	1	ptger2	mouse		Alcoser et al., 2011
2	PTGER2	Human		Alcoser et al., 2011	2	PTGER2	Human		Alcoser et al., 2011
3	CDH4	Brennan		Drs. Cameron Brennan and Jason Huse	3	CDH4	Brennan		Drs. Cameron Brennan and Jason Huse
4	CDK6	Brennan		Drs. Cameron Brennan and Jason Huse	4	CDK6	Brennan		Drs. Cameron Brennan and Jason Huse
5	CHI3L1	Brennan		Drs. Cameron Brennan and Jason Huse	5	CHI3L1	Brennan		Drs. Cameron Brennan and Jason Huse
6	CLEC2B	Brennan		Drs. Cameron Brennan and Jason Huse	6	CLEC2B	Brennan		Drs. Cameron Brennan and Jason Huse
7	COL1A2	Brennan		Drs. Cameron Brennan and Jason Huse	7	COL1A2	Brennan		Drs. Cameron Brennan and Jason Huse
8	DLL3	Brennan		Drs. Cameron Brennan and Jason Huse	8	DLL3	Brennan		Drs. Cameron Brennan and Jason Huse
9	DNM3	Brennan		Drs. Cameron Brennan and Jason Huse	9	DNM3	Brennan		Drs. Cameron Brennan and Jason Huse
10	EGFR	Brennan		Drs. Cameron Brennan and Jason Huse	10	EGFR	Brennan		Drs. Cameron Brennan and Jason Huse
11	EMP3	Brennan		Drs. Cameron Brennan and Jason Huse	11	EMP3	Brennan		Drs. Cameron Brennan and Jason Huse
12	GRIA2	Brennan		Drs. Cameron Brennan and Jason Huse	12	GRIA2	Brennan		Drs. Cameron Brennan and Jason Huse
13	GRIK1	Brennan		Drs. Cameron Brennan and Jason Huse	13	GRIK1	Brennan		Drs. Cameron Brennan and Jason Huse
14	IGFBP6	Brennan		Drs. Cameron Brennan and Jason Huse	14	IGFBP6	Brennan		Drs. Cameron Brennan and Jason Huse
15	LGALS3	Brennan		Drs. Cameron Brennan and Jason Huse	15	LGALS3	Brennan		Drs. Cameron Brennan and Jason Huse
16	NCAM1	Brennan		Drs. Cameron Brennan and Jason Huse	16	NCAM1	Brennan		Drs. Cameron Brennan and Jason Huse
17	OLIG2	Brennan		Drs. Cameron Brennan and Jason Huse	17	OLIG2	Brennan		Drs. Cameron Brennan and Jason Huse
18	PDPN	Brennan		Drs. Cameron Brennan and Jason Huse	18	PDPN	Brennan		Drs. Cameron Brennan and Jason Huse
19	PHF11	Brennan		Drs. Cameron Brennan and Jason Huse	19	PHF11	Brennan		Drs. Cameron Brennan and Jason Huse
20	SERPINA1	Brennan		Drs. Cameron Brennan and Jason Huse	20	SERPINA1	Brennan		Drs. Cameron Brennan and Jason Huse
21	SLC4A4	Brennan		Drs. Cameron Brennan and Jason Huse	21	SLC4A4	Brennan		Drs. Cameron Brennan and Jason Huse
22	SOCS2	Brennan		Drs. Cameron Brennan and Jason Huse	22	SOCS2	Brennan		Drs. Cameron Brennan and Jason Huse
23	SOX9	Brennan		Drs. Cameron Brennan and Jason Huse	23	SOX9	Brennan		Drs. Cameron Brennan and Jason Huse
24	SPRY2	Brennan		Drs. Cameron Brennan and Jason Huse	24	SPRY2	Brennan		Drs. Cameron Brennan and Jason Huse
25	TIMP1	Brennan		Drs. Cameron Brennan and Jason Huse	25	TIMP1	Brennan		Drs. Cameron Brennan and Jason Huse
26	AKT2	James	Classical	FastEMC	26	AKT2	James	Classical	FastEMC
27	ANKRD9	James	Proneural	FastEMC	27	ANKRD9	James	Proneural	FastEMC
28	ARHGAP29	James	Neural	FastEMC	28	ARHGAP29	James	Neural	FastEMC
29	ARMCX6	James	Mesenchymal	FastEMC	29	ARMCX6	James	Mesenchymal	FastEMC
30	ATAT1	James	Proneural	FastEMC	30	ATAT1	James	Proneural	FastEMC
31	ATP8A1	James	Proneural	FastEMC	31	ATP8A1	James	Proneural	FastEMC
32	BOC	James	Classical	FastEMC	32	BOC	James	Classical	FastEMC
33	BUD31	James	Mesenchymal	FastEMC	33	BUD31	James	Mesenchymal	FastEMC
34	C11orf24	James	Mesenchymal	FastEMC	34	C11orf24	James	Mesenchymal	FastEMC
35	C7orf49	James	Mesenchymal	FastEMC	35	C7orf49	James	Mesenchymal	FastEMC
36	CASP2	James	Mesenchymal	FastEMC	36	CASP2	James	Mesenchymal	FastEMC
37	CD63	James	Proneural	FastEMC	37	CD63	James	Proneural	FastEMC
38	CDK2AP1	James	Classical	FastEMC	38	CDK2AP1	James	Classical	FastEMC
39	CKB	James	Neural	FastEMC	39	CKB	James	Neural	FastEMC
40	CLASP2	James	Proneural	FastEMC	40	CLASP2	James	Proneural	FastEMC
41	COL6A2	James	Neural	FastEMC	41	COL6A2	James	Neural	FastEMC
42	CRMP1	James	Proneural	FastEMC	42	CRMP1	James	Proneural	FastEMC
43	CYFIP2	James	Proneural	FastEMC	43	CYFIP2	James	Proneural	FastEMC
44	DDX56	James	Mesenchymal	FastEMC	44	DDX56	James	Mesenchymal	FastEMC
45	DGUOK	James	Mesenchymal	FastEMC	45	DGUOK	James	Mesenchymal	FastEMC
46	DLL3	James	Proneural	FastEMC	46	DUSP26	James	Proneural	FastEMC
47	DUSP26	James	Proneural	FastEMC	47	DUSP5	James	Neural	FastEMC
48	DUSP5	James	Neural	FastEMC	48	ECM1	James	Neural	FastEMC
49	ECM1	James	Neural	FastEMC	49	EPHA2	James	Proneural	FastEMC
50	EMP3	James	Classical	FastEMC	50	FLNA	James	Classical	FastEMC
51	EPHA2	James	Proneural	FastEMC	51	FUS	James	Mesenchymal	FastEMC
52	FLNA	James	Classical	FastEMC	52	G6PD	James	Classical	FastEMC
53	FLNA	James	Neural	FastEMC	53	GALNT4	James	Classical	FastEMC
54	FUS	James	Mesenchymal	FastEMC	54	GAS1	James	Classical	FastEMC
55	G6PD	James	Classical	FastEMC	55	GLIPR1	James	Neural	FastEMC
56	GALNT4	James	Classical	FastEMC	56	GNB2	James	Mesenchymal	FastEMC
57	GAS1	James	Classical	FastEMC	57	GNL2	James	Mesenchymal	FastEMC
58	GLIPR1	James	Neural	FastEMC	58	GSTA4	James	Proneural	FastEMC
59	GNB2	James	Mesenchymal	FastEMC	59	GSTP1	James	Mesenchymal	FastEMC
60	GNL2	James	Mesenchymal	FastEMC	60	HIST1H2AC	James	Mesenchymal	FastEMC
61	GSTA4	James	Proneural	FastEMC	61	HOXB8	James	Proneural	FastEMC
62	GSTP1	James	Mesenchymal	FastEMC	62	IER3	James	Neural	FastEMC
63	HIST1H2AC	James	Mesenchymal	FastEMC	63	ILF3	James	Mesenchymal	FastEMC
64	HOXB8	James	Proneural	FastEMC	64	ITGA5	James	Classical	FastEMC
65	IER3	James	Neural	FastEMC	65	KLHDC8A	James	Classical	FastEMC
66	ILF3	James	Mesenchymal	FastEMC	66	KYNU	James	Neural	FastEMC
67	ITGA5	James	Classical	FastEMC	67	LGALS1	James	Classical	FastEMC
68	ITGA5	James	Neural	FastEMC	68	LMF2	James	Proneural	FastEMC
69	KLHDC8A	James	Classical	FastEMC	69	LOC100652930	James	Classical	FastEMC
70	KYNU	James	Neural	FastEMC	70	LOC339166	James	Neural	FastEMC
71	LGALS1	James	Classical	FastEMC	71	LPP	James	Neural	FastEMC
72	LMF2	James	Proneural	FastEMC	72	LRP10	James	Classical	FastEMC
73	LOC100652930	James	Classical	FastEMC	73	LTBP2	James	Neural	FastEMC
74	LOC339166	James	Neural	FastEMC	74	MAD2L2	James	Mesenchymal	FastEMC
75	LPP	James	Neural	FastEMC	75	MDH2	James	Mesenchymal	FastEMC
76	LRP10	James	Classical	FastEMC	76	METTL7B	James	Classical	FastEMC
77	LTBP2	James	Neural	FastEMC	77	MEX3B	James	Proneural	FastEMC
78	MAD2L2	James	Mesenchymal	FastEMC	78	MGME1	James	Mesenchymal	FastEMC
79	MDH2	James	Mesenchymal	FastEMC	79	MSANTD3-TMEFF1	James	Proneural	FastEMC
80	METTL7B	James	Classical	FastEMC	80	MTA2	James	Mesenchymal	FastEMC
81	MEX3B	James	Proneural	FastEMC	81	MVP	James	Neural	FastEMC
82	MGME1	James	Mesenchymal	FastEMC	82	MYADM	James	Neural	FastEMC
83	MSANTD3-TMEFF1	James	Proneural	FastEMC	83	MYH9	James	Neural	FastEMC
84	MTA2	James	Mesenchymal	FastEMC	84	MYO1C	James	Classical	FastEMC
85	MVP	James	Neural	FastEMC	85	MYT1	James	Proneural	FastEMC
86	MYADM	James	Neural	FastEMC	86	NFIC	James	Classical	FastEMC
87	MYH9	James	Neural	FastEMC	87	NKIRAS2	James	Mesenchymal	FastEMC
88	MYO1C	James	Classical	FastEMC	88	NOL4L	James	Proneural	FastEMC
89	MYO1C	James	Neural	FastEMC	89	NPEPL1	James	Classical	FastEMC
90	MYT1	James	Proneural	FastEMC	90	PIPOX	James	Classical	FastEMC
91	NFIC	James	Classical	FastEMC	91	PKN1	James	Proneural	FastEMC
92	NKIRAS2	James	Mesenchymal	FastEMC	92	PLA2G15	James	Neural	FastEMC
93	NOL4L	James	Proneural	FastEMC	93	PLCXD2	James	Classical	FastEMC
94	NPEPL1	James	Classical	FastEMC	94	PLIN3	James	Neural	FastEMC
95	PIPOX	James	Classical	FastEMC	95	POC1B-GALNT4	James	Classical	FastEMC
96	PKN1	James	Proneural	FastEMC	96	POU3F2	James	Classical	FastEMC
97	PLA2G15	James	Neural	FastEMC	97	PRKCSH	James	Mesenchymal	FastEMC
98	PLCXD2	James	Classical	FastEMC	98	PRKD2	James	Classical	FastEMC
99	PLIN3	James	Neural	FastEMC	99	PRRC1	James	Mesenchymal	FastEMC
100	POC1B-GALNT4	James	Classical	FastEMC	100	RBM3	James	Mesenchymal	FastEMC
101	POU3F2	James	Classical	FastEMC	101	RCC2	James	Mesenchymal	FastEMC
102	PRKCSH	James	Mesenchymal	FastEMC	102	RHOC	James	Proneural	FastEMC
103	PRKD2	James	Classical	FastEMC	103	SCAMP5	James	Proneural	FastEMC
104	PRRC1	James	Mesenchymal	FastEMC	104	SH3BGRL3	James	Neural	FastEMC
105	RBM3	James	Mesenchymal	FastEMC	105	SLC27A1	James	Classical	FastEMC
106	RCC2	James	Mesenchymal	FastEMC	106	SMARCD1	James	Mesenchymal	FastEMC
107	RHOC	James	Proneural	FastEMC	107	SMTN	James	Neural	FastEMC
108	SCAMP5	James	Proneural	FastEMC	108	SOX4	James	Proneural	FastEMC
109	SH3BGRL3	James	Neural	FastEMC	109	STX16-NPEPL1	James	Classical	FastEMC
110	SLC27A1	James	Classical	FastEMC	110	TAGLN3	James	Proneural	FastEMC
111	SMARCD1	James	Mesenchymal	FastEMC	111	TFE3	James	Neural	FastEMC
112	SMTN	James	Neural	FastEMC	112	TMEFF1	James	Proneural	FastEMC
113	SOX4	James	Proneural	FastEMC	113	TRAPPC1	James	Neural	FastEMC
114	STX16-NPEPL1	James	Classical	FastEMC	114	TRIP10	James	Classical	FastEMC
115	TAGLN3	James	Proneural	FastEMC	115	VDR	James	Neural	FastEMC
116	TFE3	James	Neural	FastEMC	116	VEZF1	James	Mesenchymal	FastEMC
117	TMEFF1	James	Proneural	FastEMC	117	WSCD1	James	Neural	FastEMC
118	TRAPPC1	James	Neural	FastEMC	118	ZBED4	James	Mesenchymal	FastEMC
119	TRIP10	James	Classical	FastEMC	119	ZDHHC22	James	Proneural	FastEMC
120	VDR	James	Neural	FastEMC	120	ZNF503	James	Proneural	FastEMC
121	VEZF1	James	Mesenchymal	FastEMC	121	CCNE2	Cell Cycle		Patel et al 2014
122	WSCD1	James	Neural	FastEMC	122	FEN1	Cell Cycle		Patel et al 2015
123	ZBED4	James	Mesenchymal	FastEMC	123	BIRC5	Cell Cycle		Patel et al 2016
124	ZDHHC22	James	Proneural	FastEMC	124	CDC7	Cell Cycle		Patel et al 2017
125	ZNF503	James	Proneural	FastEMC	125	CD109	Chris & Yancey		Chris & Yancey
126	CCNE2	Cell Cycle		Patel et al 2014	126	ANXA7	Chris & Yancey		Chris & Yancey
127	FEN1	Cell Cycle		Patel et al 2015	127	PTBP1	Chris & Yancey		Chris & Yancey
128	BIRC5	Cell Cycle		Patel et al 2016	128	NCLN	Down in Radiation Sensitive vs Radiation Resistant		Kim, Rha et al 2011
129	CDC7	Cell Cycle		Patel et al 2017	129	SPATA20	Down in Radiation Sensitive vs Radiation Resistant		Kim, Rha et al 2012
130	CD109	Chris & Yancey		Chris & Yancey	130	S100A13	Down in Radiation Sensitive vs Radiation Resistant		Kim, Rha et al 2013
131	OLIG2	Chris & Yancey		Chris & Yancey	131	SPR	Down in Radiation Sensitive vs Radiation Resistant		Kim, Rha et al 2014
132	ANXA7	Chris & Yancey		Chris & Yancey	132	ANXA2	Down in Radiation Sensitive vs Radiation Resistant		Kim, Rha et al 2015
133	PTBP1	Chris & Yancey		Chris & Yancey	133	PON2	Down in Radiation Sensitive vs Radiation Resistant		Kim, Rha et al 2016
134	NCLN	Down in Radiation Sensitive vs Radiation Resistant		Kim, Rha et al 2011	134	EEF1A2	Down in Radiation Sensitive vs Radiation Resistant		Kim, Rha et al 2017
135	SPATA20	Down in Radiation Sensitive vs Radiation Resistant		Kim, Rha et al 2012	135	PYGB	Down in Radiation Sensitive vs Radiation Resistant		Kim, Rha et al 2019
136	S100A13	Down in Radiation Sensitive vs Radiation Resistant		Kim, Rha et al 2013	136	EPS8	Down in Radiation Sensitive vs Radiation Resistant		Kim, Rha et al 2020
137	SPR	Down in Radiation Sensitive vs Radiation Resistant		Kim, Rha et al 2014	137	SCRN1	Down in Radiation Sensitive vs Radiation Resistant		Kim, Rha et al 2021
138	ANXA2	Down in Radiation Sensitive vs Radiation Resistant		Kim, Rha et al 2015	138	RALB	Down in Radiation Sensitive vs Radiation Resistant		Kim, Rha et al 2022
139	PON2	Down in Radiation Sensitive vs Radiation Resistant		Kim, Rha et al 2016	139	SERPINE2	Down in Radiation Sensitive vs Radiation Resistant		Kim, Rha et al 2023
140	EEF1A2	Down in Radiation Sensitive vs Radiation Resistant		Kim, Rha et al 2017	140	CTTN	Down in Radiation Sensitive vs Radiation Resistant		Kim, Rha et al 2024
141	LGALS3	Down in Radiation Sensitive vs Radiation Resistant		Kim, Rha et al 2018	141	CCND1	Down in Radiation Sensitive vs Radiation Resistant		Kim, Rha et al 2025
142	PYGB	Down in Radiation Sensitive vs Radiation Resistant		Kim, Rha et al 2019	142	LAPTM4B	Down in Radiation Sensitive vs Radiation Resistant		Kim, Rha et al 2026
143	EPS8	Down in Radiation Sensitive vs Radiation Resistant		Kim, Rha et al 2020	143	APP	Down in Radiation Sensitive vs Radiation Resistant		Kim, Rha et al 2027
144	SCRN1	Down in Radiation Sensitive vs Radiation Resistant		Kim, Rha et al 2021	144	PIR	Down in Radiation Sensitive vs Radiation Resistant		Kim, Rha et al 2028
145	RALB	Down in Radiation Sensitive vs Radiation Resistant		Kim, Rha et al 2022	145	SH3BP4	Down in Radiation Sensitive vs Radiation Resistant		Kim, Rha et al 2029
146	SERPINE2	Down in Radiation Sensitive vs Radiation Resistant		Kim, Rha et al 2023	146	EMP2	Down in Radiation Sensitive vs Radiation Resistant		Kim, Rha et al 2030
147	CTTN	Down in Radiation Sensitive vs Radiation Resistant		Kim, Rha et al 2024	147	PHLDA2	Down in Radiation Sensitive vs Radiation Resistant		Kim, Rha et al 2031
148	CCND1	Down in Radiation Sensitive vs Radiation Resistant		Kim, Rha et al 2025	148	DYNC1LI2	Down in Radiation Sensitive vs Radiation Resistant		Kim, Rha et al 2032
149	LAPTM4B	Down in Radiation Sensitive vs Radiation Resistant		Kim, Rha et al 2026	149	SFXN3	Down in Radiation Sensitive vs Radiation Resistant		Kim, Rha et al 2033
150	APP	Down in Radiation Sensitive vs Radiation Resistant		Kim, Rha et al 2027	150	KDELR1	Down in Radiation Sensitive vs Radiation Resistant		Kim, Rha et al 2034
151	PIR	Down in Radiation Sensitive vs Radiation Resistant		Kim, Rha et al 2028	151	VAMP3	Down in Radiation Sensitive vs Radiation Resistant		Kim, Rha et al 2035
152	SH3BP4	Down in Radiation Sensitive vs Radiation Resistant		Kim, Rha et al 2029	152	HTRA1	Down in Radiation Sensitive vs Radiation Resistant		Kim, Rha et al 2036
153	EMP2	Down in Radiation Sensitive vs Radiation Resistant		Kim, Rha et al 2030	153	MIF	Hypoxia		Patel et al 2014
154	PHLDA2	Down in Radiation Sensitive vs Radiation Resistant		Kim, Rha et al 2031	154	AKAP12	Hypoxia		Patel et al 2015
155	DYNC1LI2	Down in Radiation Sensitive vs Radiation Resistant		Kim, Rha et al 2032	155	RPL10	Hypoxia		Patel et al 2016
156	SFXN3	Down in Radiation Sensitive vs Radiation Resistant		Kim, Rha et al 2033	156	EPAS1	Hypoxia		Patel et al 2017
157	KDELR1	Down in Radiation Sensitive vs Radiation Resistant		Kim, Rha et al 2034	157	ACTG1	Hypoxia		Patel et al 2019
158	VAMP3	Down in Radiation Sensitive vs Radiation Resistant		Kim, Rha et al 2035	158	FTL	Hypoxia		Patel et al 2020
159	HTRA1	Down in Radiation Sensitive vs Radiation Resistant		Kim, Rha et al 2036	159	BHLHE40	Hypoxia		Patel et al 2021
160	MIF	Hypoxia		Patel et al 2014	160	EEF1A1	Hypoxia		Patel et al 2022
161	AKAP12	Hypoxia		Patel et al 2015	161	TPI1	Hypoxia		Patel et al 2023
162	RPL10	Hypoxia		Patel et al 2016	162	SLC2A3	Hypoxia		Patel et al 2024
163	EPAS1	Hypoxia		Patel et al 2017	163	IGFBP5	Hypoxia		Patel et al 2025
164	LGALS3	Hypoxia		Patel et al 2018	164	IGFBP3	Hypoxia		Patel et al 2026
165	ACTG1	Hypoxia		Patel et al 2019	165	SMIM3	Hypoxia		Patel et al 2027
166	FTL	Hypoxia		Patel et al 2020	166	SLC39A14	Hypoxia		Patel et al 2028
167	BHLHE40	Hypoxia		Patel et al 2021	167	MT1X	Hypoxia		Patel et al 2029
168	EEF1A1	Hypoxia		Patel et al 2022	168	NDRG1	Hypoxia		Patel et al 2030
169	TPI1	Hypoxia		Patel et al 2023	169	HILPDA	Hypoxia		Patel et al 2031
170	SLC2A3	Hypoxia		Patel et al 2024	170	SDC4	Hypoxia		Patel et al 2032
171	IGFBP5	Hypoxia		Patel et al 2025	171	IFI44	IFN-STAT1 Signaling		Willey, Gillespie, Plos One 2012
172	IGFBP3	Hypoxia		Patel et al 2026	172	IFIT1	IFN-STAT1 Signaling		Willey, Gillespie, Plos One 2013
173	SMIM3	Hypoxia		Patel et al 2027	173	ISG15	IFN-STAT1 Signaling		Willey, Gillespie, Plos One 2014
174	SLC39A14	Hypoxia		Patel et al 2028	174	MX1	IFN-STAT1 Signaling		Willey, Gillespie, Plos One 2015
175	MT1X	Hypoxia		Patel et al 2029	175	OAS1	IFN-STAT1 Signaling		Willey, Gillespie, Plos One 2016
176	NDRG1	Hypoxia		Patel et al 2030	176	STAT1	IFN-STAT1 Signaling		Willey, Gillespie, Plos One 2017
177	HILPDA	Hypoxia		Patel et al 2031	177	USP18	IFN-STAT1 Signaling		Willey, Gillespie, Plos One 2018
178	SDC4	Hypoxia		Patel et al 2032	178	BTG2	Negative Correlation in Radiation Resistance		140315_2_supp_2886317_nkdxcm.pdf
179	IFI44	IFN-STAT1 Signaling		Willey, Gillespie, Plos One 2012	179	APOD	Negative Correlation in Radiation Resistance		140315_2_supp_2886317_nkdxcm.pdf
180	IFIT1	IFN-STAT1 Signaling		Willey, Gillespie, Plos One 2013	180	SIVA1	Negative Correlation in Radiation Resistance		140315_2_supp_2886317_nkdxcm.pdf
181	ISG15	IFN-STAT1 Signaling		Willey, Gillespie, Plos One 2014	181	DNMT3B	Negative Correlation in Radiation Resistance		140315_2_supp_2886317_nkdxcm.pdf
182	MX1	IFN-STAT1 Signaling		Willey, Gillespie, Plos One 2015	182	MGLL	Negative Correlation in Radiation Resistance		140315_2_supp_2886317_nkdxcm.pdf
183	OAS1	IFN-STAT1 Signaling		Willey, Gillespie, Plos One 2016	183	SRD5A1	Negative Correlation in Radiation Resistance		140315_2_supp_2886317_nkdxcm.pdf
184	STAT1	IFN-STAT1 Signaling		Willey, Gillespie, Plos One 2017	184	KIAA0930	Negative Correlation in Radiation Resistance		140315_2_supp_2886317_nkdxcm.pdf
185	USP18	IFN-STAT1 Signaling		Willey, Gillespie, Plos One 2018	185	GLB1L2	Negative Correlation in Radiation Resistance		140315_2_supp_2886317_nkdxcm.pdf
186	BTG2	Negative Correlation in Radiation Resistance		140315_2_supp_2886317_nkdxcm.pdf	186	CPE	Negative Correlation in Radiation Resistance		140315_2_supp_2886317_nkdxcm.pdf
187	APOD	Negative Correlation in Radiation Resistance		140315_2_supp_2886317_nkdxcm.pdf	187	CORO2A	Negative Correlation in Radiation Resistance		140315_2_supp_2886317_nkdxcm.pdf
188	SIVA1	Negative Correlation in Radiation Resistance		140315_2_supp_2886317_nkdxcm.pdf	188	TRIM14	Negative Correlation in Radiation Resistance		140315_2_supp_2886317_nkdxcm.pdf
189	DNMT3B	Negative Correlation in Radiation Resistance		140315_2_supp_2886317_nkdxcm.pdf	189	S100P	Negative Correlation in Radiation Resistance		140315_2_supp_2886317_nkdxcm.pdf
190	MGLL	Negative Correlation in Radiation Resistance		140315_2_supp_2886317_nkdxcm.pdf	190	MYH14	Negative Correlation in Radiation Resistance		140315_2_supp_2886317_nkdxcm.pdf
191	S100A13	Negative Correlation in Radiation Resistance		140315_2_supp_2886317_nkdxcm.pdf	191	CDKN1A	Negative Correlation in Radiation Resistance		140315_2_supp_2886317_nkdxcm.pdf
192	SRD5A1	Negative Correlation in Radiation Resistance		140315_2_supp_2886317_nkdxcm.pdf	192	SKP2	Negative Correlation in Radiation Resistance		140315_2_supp_2886317_nkdxcm.pdf
193	KIAA0930	Negative Correlation in Radiation Resistance		140315_2_supp_2886317_nkdxcm.pdf	193	FA2H	Negative Correlation in Radiation Resistance		140315_2_supp_2886317_nkdxcm.pdf
194	GLB1L2	Negative Correlation in Radiation Resistance		140315_2_supp_2886317_nkdxcm.pdf	194	FBP1	Negative Correlation in Radiation Resistance		140315_2_supp_2886317_nkdxcm.pdf
195	CPE	Negative Correlation in Radiation Resistance		140315_2_supp_2886317_nkdxcm.pdf	195	LMCD1	Negative Correlation in Radiation Resistance		140315_2_supp_2886317_nkdxcm.pdf
196	CORO2A	Negative Correlation in Radiation Resistance		140315_2_supp_2886317_nkdxcm.pdf	196	RBPMS	Negative Correlation in Radiation Resistance		140315_2_supp_2886317_nkdxcm.pdf
197	TRIM14	Negative Correlation in Radiation Resistance		140315_2_supp_2886317_nkdxcm.pdf	197	HOOK1	Negative Correlation in Radiation Resistance		140315_2_supp_2886317_nkdxcm.pdf
198	S100P	Negative Correlation in Radiation Resistance		140315_2_supp_2886317_nkdxcm.pdf	198	PYCRL	Negative Correlation in Radiation Resistance		140315_2_supp_2886317_nkdxcm.pdf
199	MYH14	Negative Correlation in Radiation Resistance		140315_2_supp_2886317_nkdxcm.pdf	199	CDT1	Negative Correlation in Radiation Resistance		140315_2_supp_2886317_nkdxcm.pdf
200	CDKN1A	Negative Correlation in Radiation Resistance		140315_2_supp_2886317_nkdxcm.pdf	200	TJP2	Negative Correlation in Radiation Resistance		140315_2_supp_2886317_nkdxcm.pdf
201	SKP2	Negative Correlation in Radiation Resistance		140315_2_supp_2886317_nkdxcm.pdf	201	PDCD4	Negative Correlation in Radiation Resistance		140315_2_supp_2886317_nkdxcm.pdf
202	FA2H	Negative Correlation in Radiation Resistance		140315_2_supp_2886317_nkdxcm.pdf	202	COBL	Negative Correlation in Radiation Resistance		140315_2_supp_2886317_nkdxcm.pdf
203	FBP1	Negative Correlation in Radiation Resistance		140315_2_supp_2886317_nkdxcm.pdf	203	LAD1	Negative Correlation in Radiation Resistance		140315_2_supp_2886317_nkdxcm.pdf
204	LMCD1	Negative Correlation in Radiation Resistance		140315_2_supp_2886317_nkdxcm.pdf	204	HSPA2	Negative Correlation in Radiation Resistance		140315_2_supp_2886317_nkdxcm.pdf
205	RBPMS	Negative Correlation in Radiation Resistance		140315_2_supp_2886317_nkdxcm.pdf	205	HNMT	Negative Correlation in Radiation Resistance		140315_2_supp_2886317_nkdxcm.pdf
206	HOOK1	Negative Correlation in Radiation Resistance		140315_2_supp_2886317_nkdxcm.pdf	206	TSPAN13	Negative Correlation in Radiation Resistance		140315_2_supp_2886317_nkdxcm.pdf
207	PYCRL	Negative Correlation in Radiation Resistance		140315_2_supp_2886317_nkdxcm.pdf	207	AGR2	Negative Correlation in Radiation Resistance		140315_2_supp_2886317_nkdxcm.pdf
208	CDT1	Negative Correlation in Radiation Resistance		140315_2_supp_2886317_nkdxcm.pdf	208	RABGAP1L	Negative Correlation in Radiation Resistance		140315_2_supp_2886317_nkdxcm.pdf
209	TJP2	Negative Correlation in Radiation Resistance		140315_2_supp_2886317_nkdxcm.pdf	209	LHPP	Negative Correlation in Radiation Resistance		140315_2_supp_2886317_nkdxcm.pdf
210	PDCD4	Negative Correlation in Radiation Resistance		140315_2_supp_2886317_nkdxcm.pdf	210	HOXC13	Negative Correlation in Radiation Resistance		140315_2_supp_2886317_nkdxcm.pdf
211	COBL	Negative Correlation in Radiation Resistance		140315_2_supp_2886317_nkdxcm.pdf	211	MCM10	Negative Correlation in Radiation Resistance		140315_2_supp_2886317_nkdxcm.pdf
212	EMP2	Negative Correlation in Radiation Resistance		140315_2_supp_2886317_nkdxcm.pdf	212	PLEKHA1	Negative Correlation in Radiation Resistance		140315_2_supp_2886317_nkdxcm.pdf
213	LAD1	Negative Correlation in Radiation Resistance		140315_2_supp_2886317_nkdxcm.pdf	213	DNMT1	Other / Curated List		Trabelsi et al 2016; Patel et al 2014; Olar, Sulman 2015
214	HSPA2	Negative Correlation in Radiation Resistance		140315_2_supp_2886317_nkdxcm.pdf	214	PDGFRB	Other / Curated List		Trabelsi et al 2016; Patel et al 2014; Olar, Sulman 2018
215	HNMT	Negative Correlation in Radiation Resistance		140315_2_supp_2886317_nkdxcm.pdf	215	NES	Other / Curated List		Trabelsi et al 2016; Patel et al 2014; Olar, Sulman 2019
216	TSPAN13	Negative Correlation in Radiation Resistance		140315_2_supp_2886317_nkdxcm.pdf	216	MYCN	Other / Curated List		Trabelsi et al 2016; Patel et al 2014; Olar, Sulman 2021
217	AGR2	Negative Correlation in Radiation Resistance		140315_2_supp_2886317_nkdxcm.pdf	217	BRAF	Other / Curated List		Trabelsi et al 2016; Patel et al 2014; Olar, Sulman 2023
218	RABGAP1L	Negative Correlation in Radiation Resistance		140315_2_supp_2886317_nkdxcm.pdf	218	BOP1	Other / Curated List		Trabelsi et al 2016; Patel et al 2014; Olar, Sulman 2024
219	LHPP	Negative Correlation in Radiation Resistance		140315_2_supp_2886317_nkdxcm.pdf	219	MUC1	Other / Curated List		Trabelsi et al 2016; Patel et al 2014; Olar, Sulman 2025
220	HOXC13	Negative Correlation in Radiation Resistance		140315_2_supp_2886317_nkdxcm.pdf	220	TLR2	Other / Curated List		Trabelsi et al 2016; Patel et al 2014; Olar, Sulman 2027
221	MCM10	Negative Correlation in Radiation Resistance		140315_2_supp_2886317_nkdxcm.pdf	221	FGFR3	Other / Curated List		Trabelsi et al 2016; Patel et al 2014; Olar, Sulman 2028
222	PLEKHA1	Negative Correlation in Radiation Resistance		140315_2_supp_2886317_nkdxcm.pdf	222	TERT	Other / Curated List		Trabelsi et al 2016; Patel et al 2014; Olar, Sulman 2029
223	DNMT1	Other / Curated List		Trabelsi et al 2016; Patel et al 2014; Olar, Sulman 2015	223	SYP	Other / Curated List		Trabelsi et al 2016; Patel et al 2014; Olar, Sulman 2032
224	DLL3	Other / Curated List		Trabelsi et al 2016; Patel et al 2014; Olar, Sulman 2016	224	GABRB2	Other / Curated List		Trabelsi et al 2016; Patel et al 2014; Olar, Sulman 2033
225	EPAS1	Other / Curated List		Trabelsi et al 2016; Patel et al 2014; Olar, Sulman 2017	225	NKX2-2	Other / Curated List		Trabelsi et al 2016; Patel et al 2014; Olar, Sulman 2034
226	PDGFRB	Other / Curated List		Trabelsi et al 2016; Patel et al 2014; Olar, Sulman 2018	226	PROM1	Other / Curated List		Trabelsi et al 2016; Patel et al 2014; Olar, Sulman 2035
227	NES	Other / Curated List		Trabelsi et al 2016; Patel et al 2014; Olar, Sulman 2019	227	CIC	Other / Curated List		Trabelsi et al 2016; Patel et al 2014; Olar, Sulman 2036
228	CDKN1A	Other / Curated List		Trabelsi et al 2016; Patel et al 2014; Olar, Sulman 2020	228	CD44	Other / Curated List		Trabelsi et al 2016; Patel et al 2014; Olar, Sulman 2037
229	MYCN	Other / Curated List		Trabelsi et al 2016; Patel et al 2014; Olar, Sulman 2021	229	TLR4	Other / Curated List		Trabelsi et al 2016; Patel et al 2014; Olar, Sulman 2038
230	EGFR	Other / Curated List		Trabelsi et al 2016; Patel et al 2014; Olar, Sulman 2022	230	TP53	Other / Curated List		Trabelsi et al 2016; Patel et al 2014; Olar, Sulman 2039
231	BRAF	Other / Curated List		Trabelsi et al 2016; Patel et al 2014; Olar, Sulman 2023	231	PDGFRA	Other / Curated List		Trabelsi et al 2016; Patel et al 2014; Olar, Sulman 2040
232	BOP1	Other / Curated List		Trabelsi et al 2016; Patel et al 2014; Olar, Sulman 2024	232	GFAP	Other / Curated List		Trabelsi et al 2016; Patel et al 2014; Olar, Sulman 2041
233	MUC1	Other / Curated List		Trabelsi et al 2016; Patel et al 2014; Olar, Sulman 2025	233	MGMT	Other / Curated List		Trabelsi et al 2016; Patel et al 2014; Olar, Sulman 2042
234	AKT2	Other / Curated List		Trabelsi et al 2016; Patel et al 2014; Olar, Sulman 2026	234	SF3A3	PanCancer Internal Reference		PamGene
235	TLR2	Other / Curated List		Trabelsi et al 2016; Patel et al 2014; Olar, Sulman 2027	235	FTSJ2	PanCancer Internal Reference		PamGene
236	FGFR3	Other / Curated List		Trabelsi et al 2016; Patel et al 2014; Olar, Sulman 2028	236	CC2D1B	PanCancer Internal Reference		PamGene
237	TERT	Other / Curated List		Trabelsi et al 2016; Patel et al 2014; Olar, Sulman 2029	237	TMUB2	PanCancer Internal Reference		PamGene
238	OLIG2	Other / Curated List		Trabelsi et al 2016; Patel et al 2014; Olar, Sulman 2030	238	GPATCH3	PanCancer Internal Reference		PamGene
239	CHI3L1	Other / Curated List		Trabelsi et al 2016; Patel et al 2014; Olar, Sulman 2031	239	MRPS5	PanCancer Internal Reference		PamGene
240	SYP	Other / Curated List		Trabelsi et al 2016; Patel et al 2014; Olar, Sulman 2032	240	PIK3R4	PanCancer Internal Reference		PamGene
241	GABRB2	Other / Curated List		Trabelsi et al 2016; Patel et al 2014; Olar, Sulman 2033	241	MLC1	Patel Subtype Signature	Classical	Patel et al 2014
242	NKX2-2	Other / Curated List		Trabelsi et al 2016; Patel et al 2014; Olar, Sulman 2034	242	ITGA7	Patel Subtype Signature	Classical	Patel et al 2015
243	PROM1	Other / Curated List		Trabelsi et al 2016; Patel et al 2014; Olar, Sulman 2035	243	ITGB8	Patel Subtype Signature	Classical	Patel et al 2016
244	CIC	Other / Curated List		Trabelsi et al 2016; Patel et al 2014; Olar, Sulman 2036	244	ACSL3	Patel Subtype Signature	Classical	Patel et al 2017
245	CD44	Other / Curated List		Trabelsi et al 2016; Patel et al 2014; Olar, Sulman 2037	245	ELOVL2	Patel Subtype Signature	Classical	Patel et al 2019
246	TLR4	Other / Curated List		Trabelsi et al 2016; Patel et al 2014; Olar, Sulman 2038	246	MEIS1	Patel Subtype Signature	Classical	Patel et al 2020
247	TP53	Other / Curated List		Trabelsi et al 2016; Patel et al 2014; Olar, Sulman 2039	247	AQP4	Patel Subtype Signature	Classical	Patel et al 2022
248	PDGFRA	Other / Curated List		Trabelsi et al 2016; Patel et al 2014; Olar, Sulman 2040	248	CLIC1	Patel Subtype Signature	Mesenchymal	Patel et al 2027
249	GFAP	Other / Curated List		Trabelsi et al 2016; Patel et al 2014; Olar, Sulman 2041	249	SERPINE1	Patel Subtype Signature	Mesenchymal	Patel et al 2030
250	MGMT	Other / Curated List		Trabelsi et al 2016; Patel et al 2014; Olar, Sulman 2042	250	SRPX2	Patel Subtype Signature	Mesenchymal	Patel et al 2031
251	SF3A3	PanCancer Internal Reference		PamGene	251	CSNK1E	Patel Subtype Signature	Proneural	Patel et al 2032
252	FTSJ2	PanCancer Internal Reference		PamGene	252	CHD7	Patel Subtype Signature	Proneural	Patel et al 2033
253	CC2D1B	PanCancer Internal Reference		PamGene	253	SOX6	Patel Subtype Signature	Proneural	Patel et al 2036
254	TMUB2	PanCancer Internal Reference		PamGene	254	OLIG1	Patel Subtype Signature	Proneural	Patel et al 2038
255	GPATCH3	PanCancer Internal Reference		PamGene	255	NRCAM	Patel Subtype Signature	Proneural	Patel et al 2039
256	MRPS5	PanCancer Internal Reference		PamGene	256	CBX1	Patel Subtype Signature	Proneural	Patel et al 2040
257	PIK3R4	PanCancer Internal Reference		PamGene	257	SCN3A	Patel Subtype Signature	Proneural	Patel et al 2041
258	MLC1	Patel Subtype Signature	Classical	Patel et al 2014	258	DNAJC24	Positive Correlation in Radiation Resistance		140315_2_supp_2886317_nkdxcm.pdf
259	ITGA7	Patel Subtype Signature	Classical	Patel et al 2015	259	STC1	Positive Correlation in Radiation Resistance		140315_2_supp_2886317_nkdxcm.pdf
260	ITGB8	Patel Subtype Signature	Classical	Patel et al 2016	260	SDHD	Positive Correlation in Radiation Resistance		140315_2_supp_2886317_nkdxcm.pdf
261	ACSL3	Patel Subtype Signature	Classical	Patel et al 2017	261	LINC00341	Positive Correlation in Radiation Resistance		140315_2_supp_2886317_nkdxcm.pdf
262	SOX9	Patel Subtype Signature	Classical	Patel et al 2018	262	CEP170	Positive Correlation in Radiation Resistance		140315_2_supp_2886317_nkdxcm.pdf
263	ELOVL2	Patel Subtype Signature	Classical	Patel et al 2019	263	VLDLR	Positive Correlation in Radiation Resistance		140315_2_supp_2886317_nkdxcm.pdf
264	MEIS1	Patel Subtype Signature	Classical	Patel et al 2020	264	SGCE	Positive Correlation in Radiation Resistance		140315_2_supp_2886317_nkdxcm.pdf
265	PIPOX	Patel Subtype Signature	Classical	Patel et al 2021	265	PTGER4	Positive Correlation in Radiation Resistance		140315_2_supp_2886317_nkdxcm.pdf
266	AQP4	Patel Subtype Signature	Classical	Patel et al 2022	266	PDGFC	Positive Correlation in Radiation Resistance		140315_2_supp_2886317_nkdxcm.pdf
267	ANXA2	Patel Subtype Signature	Mesenchymal	Patel et al 2023	267	ZNF204P	Positive Correlation in Radiation Resistance		140315_2_supp_2886317_nkdxcm.pdf
268	CD44	Patel Subtype Signature	Mesenchymal	Patel et al 2024	268	TMX4	Positive Correlation in Radiation Resistance		140315_2_supp_2886317_nkdxcm.pdf
269	EMP3	Patel Subtype Signature	Mesenchymal	Patel et al 2025	269	OSMR	Positive Correlation in Radiation Resistance		140315_2_supp_2886317_nkdxcm.pdf
270	PDPN	Patel Subtype Signature	Mesenchymal	Patel et al 2026	270	ATM	Positive Correlation in Radiation Resistance		140315_2_supp_2886317_nkdxcm.pdf
271	CLIC1	Patel Subtype Signature	Mesenchymal	Patel et al 2027	271	MSRA	Positive Correlation in Radiation Resistance		140315_2_supp_2886317_nkdxcm.pdf
272	CHI3L1	Patel Subtype Signature	Mesenchymal	Patel et al 2028	272	MTRF1	Positive Correlation in Radiation Resistance		140315_2_supp_2886317_nkdxcm.pdf
273	TIMP1	Patel Subtype Signature	Mesenchymal	Patel et al 2029	273	TOR1B	Positive Correlation in Radiation Resistance		140315_2_supp_2886317_nkdxcm.pdf
274	SERPINE1	Patel Subtype Signature	Mesenchymal	Patel et al 2030	274	SGMS1	Positive Correlation in Radiation Resistance		140315_2_supp_2886317_nkdxcm.pdf
275	SRPX2	Patel Subtype Signature	Mesenchymal	Patel et al 2031	275	LTN1	Positive Correlation in Radiation Resistance		140315_2_supp_2886317_nkdxcm.pdf
276	CSNK1E	Patel Subtype Signature	Proneural	Patel et al 2032	276	GNAI1	Positive Correlation in Radiation Resistance		140315_2_supp_2886317_nkdxcm.pdf
277	CHD7	Patel Subtype Signature	Proneural	Patel et al 2033	277	TAF1D	Positive Correlation in Radiation Resistance		140315_2_supp_2886317_nkdxcm.pdf
278	GRIA2	Patel Subtype Signature	Proneural	Patel et al 2034	278	GALC	Positive Correlation in Radiation Resistance		140315_2_supp_2886317_nkdxcm.pdf
279	NCAM1	Patel Subtype Signature	Proneural	Patel et al 2035	279	CEP57	Positive Correlation in Radiation Resistance		140315_2_supp_2886317_nkdxcm.pdf
280	SOX6	Patel Subtype Signature	Proneural	Patel et al 2036	280	NFIL3	Positive Correlation in Radiation Resistance		140315_2_supp_2886317_nkdxcm.pdf
281	SOX4	Patel Subtype Signature	Proneural	Patel et al 2037	281	BIN1	Positive Correlation in Radiation Resistance		140315_2_supp_2886317_nkdxcm.pdf
282	OLIG1	Patel Subtype Signature	Proneural	Patel et al 2038	282	WDR47	Positive Correlation in Radiation Resistance		140315_2_supp_2886317_nkdxcm.pdf
283	NRCAM	Patel Subtype Signature	Proneural	Patel et al 2039	283	CYR61	Positive Correlation in Radiation Resistance		140315_2_supp_2886317_nkdxcm.pdf
284	CBX1	Patel Subtype Signature	Proneural	Patel et al 2040	284	TNIK	Positive Correlation in Radiation Resistance		140315_2_supp_2886317_nkdxcm.pdf
285	SCN3A	Patel Subtype Signature	Proneural	Patel et al 2041	285	ARMCX2	Positive Correlation in Radiation Resistance		140315_2_supp_2886317_nkdxcm.pdf
286	DNAJC24	Positive Correlation in Radiation Resistance		140315_2_supp_2886317_nkdxcm.pdf	286	BACH1	Positive Correlation in Radiation Resistance		140315_2_supp_2886317_nkdxcm.pdf
287	STC1	Positive Correlation in Radiation Resistance		140315_2_supp_2886317_nkdxcm.pdf	287	ZPR1	Positive Correlation in Radiation Resistance		140315_2_supp_2886317_nkdxcm.pdf
288	SDHD	Positive Correlation in Radiation Resistance		140315_2_supp_2886317_nkdxcm.pdf	288	STK17A	Positive Correlation in Radiation Resistance		140315_2_supp_2886317_nkdxcm.pdf
289	LINC00341	Positive Correlation in Radiation Resistance		140315_2_supp_2886317_nkdxcm.pdf	289	CDYL	Positive Correlation in Radiation Resistance		140315_2_supp_2886317_nkdxcm.pdf
290	CEP170	Positive Correlation in Radiation Resistance		140315_2_supp_2886317_nkdxcm.pdf	290	CCDC90B	Positive Correlation in Radiation Resistance		140315_2_supp_2886317_nkdxcm.pdf
291	VLDLR	Positive Correlation in Radiation Resistance		140315_2_supp_2886317_nkdxcm.pdf	291	DNAJB4	Positive Correlation in Radiation Resistance		140315_2_supp_2886317_nkdxcm.pdf
292	SGCE	Positive Correlation in Radiation Resistance		140315_2_supp_2886317_nkdxcm.pdf	292	SARS	Positive Correlation in Radiation Resistance		140315_2_supp_2886317_nkdxcm.pdf
293	PTGER4	Positive Correlation in Radiation Resistance		140315_2_supp_2886317_nkdxcm.pdf	293	PTPRC	Radiation Sensitivity EMT Pathway		Meng,Fu et al 2014
294	PDGFC	Positive Correlation in Radiation Resistance		140315_2_supp_2886317_nkdxcm.pdf	294	ACTN1	Radiation Sensitivity EMT Pathway		Meng,Fu et al 2015
295	ZNF204P	Positive Correlation in Radiation Resistance		140315_2_supp_2886317_nkdxcm.pdf	295	CXCR4	Radiation Sensitivity EMT Pathway		Meng,Fu et al 2017
296	TMX4	Positive Correlation in Radiation Resistance		140315_2_supp_2886317_nkdxcm.pdf	296	ARHGDIB	Radiation Sensitivity EMT Pathway		Meng,Fu et al 2018
297	OSMR	Positive Correlation in Radiation Resistance		140315_2_supp_2886317_nkdxcm.pdf	297	PTPRCAP	Radiation Sensitivity EMT Pathway		Meng,Fu et al 2022
298	ATM	Positive Correlation in Radiation Resistance		140315_2_supp_2886317_nkdxcm.pdf	298	WAS	Radiation Sensitivity EMT Pathway		Meng,Fu et al 2023
299	MSRA	Positive Correlation in Radiation Resistance		140315_2_supp_2886317_nkdxcm.pdf	299	CORO1A	Radiation Sensitivity EMT Pathway		Meng,Fu et al 2025
300	MTRF1	Positive Correlation in Radiation Resistance		140315_2_supp_2886317_nkdxcm.pdf	300	LRMP	Radiation Sensitivity EMT Pathway		Meng,Fu et al 2027
301	SERPINE2	Positive Correlation in Radiation Resistance		140315_2_supp_2886317_nkdxcm.pdf	301	MAPRE2	Stemness		Patel et al 2014
302	TOR1B	Positive Correlation in Radiation Resistance		140315_2_supp_2886317_nkdxcm.pdf	302	PNMA2	Stemness		Patel et al 2015
303	SGMS1	Positive Correlation in Radiation Resistance		140315_2_supp_2886317_nkdxcm.pdf	303	PCDHGA2	Stemness		Patel et al 2016
304	LTN1	Positive Correlation in Radiation Resistance		140315_2_supp_2886317_nkdxcm.pdf	304	FDFT1	Stemness		Patel et al 2017
305	GNAI1	Positive Correlation in Radiation Resistance		140315_2_supp_2886317_nkdxcm.pdf	305	MARCKS	Stemness		Patel et al 2018
306	TAF1D	Positive Correlation in Radiation Resistance		140315_2_supp_2886317_nkdxcm.pdf	306	HAS2	Stemness		Patel et al 2019
307	GALC	Positive Correlation in Radiation Resistance		140315_2_supp_2886317_nkdxcm.pdf	307	TSPAN3	Stemness		Patel et al 2020
308	CEP57	Positive Correlation in Radiation Resistance		140315_2_supp_2886317_nkdxcm.pdf	308	PMP2	Stemness		Patel et al 2022
309	NFIL3	Positive Correlation in Radiation Resistance		140315_2_supp_2886317_nkdxcm.pdf	309	HEPN1	Stemness		Patel et al 2023
310	BIN1	Positive Correlation in Radiation Resistance		140315_2_supp_2886317_nkdxcm.pdf	310	SEMA6D	Stemness		Patel et al 2024
311	WDR47	Positive Correlation in Radiation Resistance		140315_2_supp_2886317_nkdxcm.pdf	311	CPVL	Stemness		Patel et al 2025
312	CYR61	Positive Correlation in Radiation Resistance		140315_2_supp_2886317_nkdxcm.pdf	312	SCG2	Stemness		Patel et al 2026
313	TNIK	Positive Correlation in Radiation Resistance		140315_2_supp_2886317_nkdxcm.pdf	313	DHRS7	Stemness		Patel et al 2027
314	ARMCX2	Positive Correlation in Radiation Resistance		140315_2_supp_2886317_nkdxcm.pdf	314	MAP2	Stemness		Patel et al 2028
315	BACH1	Positive Correlation in Radiation Resistance		140315_2_supp_2886317_nkdxcm.pdf	315	PIK3R3	Stemness		Patel et al 2029
316	ZPR1	Positive Correlation in Radiation Resistance		140315_2_supp_2886317_nkdxcm.pdf	316	FXYD6	Stemness		Patel et al 2030
317	STK17A	Positive Correlation in Radiation Resistance		140315_2_supp_2886317_nkdxcm.pdf	317	SPARCL1	Stemness		Patel et al 2032
318	CDYL	Positive Correlation in Radiation Resistance		140315_2_supp_2886317_nkdxcm.pdf	318	PLTP	Stemness		Patel et al 2033
319	CCDC90B	Positive Correlation in Radiation Resistance		140315_2_supp_2886317_nkdxcm.pdf	319	FABP7	Stemness		Patel et al 2034
320	SLC39A14	Positive Correlation in Radiation Resistance		140315_2_supp_2886317_nkdxcm.pdf	320	PRKCB	Up in Radiation Sensitive vs Radiation Resistant		Kim, Rha et al 2011
321	DNAJB4	Positive Correlation in Radiation Resistance		140315_2_supp_2886317_nkdxcm.pdf	321	SERHL2	Up in Radiation Sensitive vs Radiation Resistant		Kim, Rha et al 2012
322	SARS	Positive Correlation in Radiation Resistance		140315_2_supp_2886317_nkdxcm.pdf	322	METTL7A	Up in Radiation Sensitive vs Radiation Resistant		Kim, Rha et al 2013
323	PTPRC	Radiation Sensitivity EMT Pathway		Meng,Fu et al 2014	323	LCP1	Up in Radiation Sensitive vs Radiation Resistant		Kim, Rha et al 2014
324	ACTN1	Radiation Sensitivity EMT Pathway		Meng,Fu et al 2015	324	IQGAP2	Up in Radiation Sensitive vs Radiation Resistant		Kim, Rha et al 2015
325	PYGB	Radiation Sensitivity EMT Pathway		Meng,Fu et al 2016	325	SLC27A5	Up in Radiation Sensitive vs Radiation Resistant		Kim, Rha et al 2016
326	CXCR4	Radiation Sensitivity EMT Pathway		Meng,Fu et al 2017	326	ZNF184	Up in Radiation Sensitive vs Radiation Resistant		Kim, Rha et al 2017
327	ARHGDIB	Radiation Sensitivity EMT Pathway		Meng,Fu et al 2018	327	SEPT6	Up in Radiation Sensitive vs Radiation Resistant		Kim, Rha et al 2019
328	SCRN1	Radiation Sensitivity EMT Pathway		Meng,Fu et al 2019	328	FLI1	Up in Radiation Sensitive vs Radiation Resistant		Kim, Rha et al 2020
329	RALB	Radiation Sensitivity EMT Pathway		Meng,Fu et al 2020	329	FMNL1	Up in Radiation Sensitive vs Radiation Resistant		Kim, Rha et al 2023
330	CCND1	Radiation Sensitivity EMT Pathway		Meng,Fu et al 2021	330	RAC2	Up in Radiation Sensitive vs Radiation Resistant		Kim, Rha et al 2026
331	PTPRCAP	Radiation Sensitivity EMT Pathway		Meng,Fu et al 2022	331	IKZF1	Up in Radiation Sensitive vs Radiation Resistant		Kim, Rha et al 2027
332	WAS	Radiation Sensitivity EMT Pathway		Meng,Fu et al 2023	332	N4BP2L1	Up in Radiation Sensitive vs Radiation Resistant		Kim, Rha et al 2028
333	PIR	Radiation Sensitivity EMT Pathway		Meng,Fu et al 2024	333	DENND2D	Up in Radiation Sensitive vs Radiation Resistant		Kim, Rha et al 2029
334	CORO1A	Radiation Sensitivity EMT Pathway		Meng,Fu et al 2025	334	RFESD	Up in Radiation Sensitive vs Radiation Resistant		Kim, Rha et al 2030
335	EMP2	Radiation Sensitivity EMT Pathway		Meng,Fu et al 2026	335	ZFP36L2	Up in Radiation Sensitive vs Radiation Resistant		Kim, Rha et al 2032
336	LRMP	Radiation Sensitivity EMT Pathway		Meng,Fu et al 2027	336	SATB1	Up in Radiation Sensitive vs Radiation Resistant		Kim, Rha et al 2033
337	HTRA1	Radiation Sensitivity EMT Pathway		Meng,Fu et al 2028	337	RBBP4	Up in Radiation Sensitive vs Radiation Resistant		Kim, Rha et al 2034
338	MAPRE2	Stemness		Patel et al 2014	338	ALOX5AP	Up in Radiation Sensitive vs Radiation Resistant		Kim, Rha et al 2035
339	PNMA2	Stemness		Patel et al 2015	339	LST1	Up in Radiation Sensitive vs Radiation Resistant		Kim, Rha et al 2036
340	PCDHGA2	Stemness		Patel et al 2016	340	U2AF1	Up in Radiation Sensitive vs Radiation Resistant		Kim, Rha et al 2038
341	FDFT1	Stemness		Patel et al 2017	341	PTPN7	Up in Radiation Sensitive vs Radiation Resistant		Kim, Rha et al 2039
342	MARCKS	Stemness		Patel et al 2018	342	WT1	Up in Radiation Sensitive vs Radiation Resistant		Kim, Rha et al 2040
343	HAS2	Stemness		Patel et al 2019	343	EIF2B5	Up in Radiation Sensitive vs Radiation Resistant		Kim, Rha et al 2041
344	TSPAN3	Stemness		Patel et al 2020	344	KIF21B	Up in Radiation Sensitive vs Radiation Resistant		Kim, Rha et al 2042
345	GRIA2	Stemness		Patel et al 2021	345	SLA	Up in Radiation Sensitive vs Radiation Resistant		Kim, Rha et al 2044
346	PMP2	Stemness		Patel et al 2022	346	EVI2B	Up in Radiation Sensitive vs Radiation Resistant		Kim, Rha et al 2045
347	HEPN1	Stemness		Patel et al 2023	347	PPA1	Up in Radiation Sensitive vs Radiation Resistant		Kim, Rha et al 2046
348	SEMA6D	Stemness		Patel et al 2024	348	UCHL5	Up in Radiation Sensitive vs Radiation Resistant		Kim, Rha et al 2047
349	CPVL	Stemness		Patel et al 2025	349	ADCK3	Up in Radiation Sensitive vs Radiation Resistant		Kim, Rha et al 2048
350	SCG2	Stemness		Patel et al 2026	350	AGPAT3	Up in Radiation Sensitive vs Radiation Resistant		Kim, Rha et al 2049
351	DHRS7	Stemness		Patel et al 2027
352	MAP2	Stemness		Patel et al 2028
353	PIK3R3	Stemness		Patel et al 2029
354	FXYD6	Stemness		Patel et al 2030
355	METTL7B	Stemness		Patel et al 2031
356	SPARCL1	Stemness		Patel et al 2032
357	PLTP	Stemness		Patel et al 2033
358	FABP7	Stemness		Patel et al 2034
359	PRKCB	Up in Radiation Sensitive vs Radiation Resistant		Kim, Rha et al 2011
360	SERHL2	Up in Radiation Sensitive vs Radiation Resistant		Kim, Rha et al 2012
361	METTL7A	Up in Radiation Sensitive vs Radiation Resistant		Kim, Rha et al 2013
362	LCP1	Up in Radiation Sensitive vs Radiation Resistant		Kim, Rha et al 2014
363	IQGAP2	Up in Radiation Sensitive vs Radiation Resistant		Kim, Rha et al 2015
364	SLC27A5	Up in Radiation Sensitive vs Radiation Resistant		Kim, Rha et al 2016
365	ZNF184	Up in Radiation Sensitive vs Radiation Resistant		Kim, Rha et al 2017
366	CXCR4	Up in Radiation Sensitive vs Radiation Resistant		Kim, Rha et al 2018
367	SEPT6	Up in Radiation Sensitive vs Radiation Resistant		Kim, Rha et al 2019
368	FLI1	Up in Radiation Sensitive vs Radiation Resistant		Kim, Rha et al 2020
369	ARHGDIB	Up in Radiation Sensitive vs Radiation Resistant		Kim, Rha et al 2021
370	MYCN	Up in Radiation Sensitive vs Radiation Resistant		Kim, Rha et al 2022
371	FMNL1	Up in Radiation Sensitive vs Radiation Resistant		Kim, Rha et al 2023
372	PTPRCAP	Up in Radiation Sensitive vs Radiation Resistant		Kim, Rha et al 2024
373	WAS	Up in Radiation Sensitive vs Radiation Resistant		Kim, Rha et al 2025
374	RAC2	Up in Radiation Sensitive vs Radiation Resistant		Kim, Rha et al 2026
375	IKZF1	Up in Radiation Sensitive vs Radiation Resistant		Kim, Rha et al 2027
376	N4BP2L1	Up in Radiation Sensitive vs Radiation Resistant		Kim, Rha et al 2028
377	DENND2D	Up in Radiation Sensitive vs Radiation Resistant		Kim, Rha et al 2029
378	RFESD	Up in Radiation Sensitive vs Radiation Resistant		Kim, Rha et al 2030
379	CYFIP2	Up in Radiation Sensitive vs Radiation Resistant		Kim, Rha et al 2031
380	ZFP36L2	Up in Radiation Sensitive vs Radiation Resistant		Kim, Rha et al 2032
381	SATB1	Up in Radiation Sensitive vs Radiation Resistant		Kim, Rha et al 2033
382	RBBP4	Up in Radiation Sensitive vs Radiation Resistant		Kim, Rha et al 2034
383	ALOX5AP	Up in Radiation Sensitive vs Radiation Resistant		Kim, Rha et al 2035
384	LST1	Up in Radiation Sensitive vs Radiation Resistant		Kim, Rha et al 2036
385	CORO1A	Up in Radiation Sensitive vs Radiation Resistant		Kim, Rha et al 2037
386	U2AF1	Up in Radiation Sensitive vs Radiation Resistant		Kim, Rha et al 2038
387	PTPN7	Up in Radiation Sensitive vs Radiation Resistant		Kim, Rha et al 2039
388	WT1	Up in Radiation Sensitive vs Radiation Resistant		Kim, Rha et al 2040
389	EIF2B5	Up in Radiation Sensitive vs Radiation Resistant		Kim, Rha et al 2041
390	KIF21B	Up in Radiation Sensitive vs Radiation Resistant		Kim, Rha et al 2042
391	LRMP	Up in Radiation Sensitive vs Radiation Resistant		Kim, Rha et al 2043
392	SLA	Up in Radiation Sensitive vs Radiation Resistant		Kim, Rha et al 2044
393	EVI2B	Up in Radiation Sensitive vs Radiation Resistant		Kim, Rha et al 2045
394	PPA1	Up in Radiation Sensitive vs Radiation Resistant		Kim, Rha et al 2046
395	UCHL5	Up in Radiation Sensitive vs Radiation Resistant		Kim, Rha et al 2047
396	ADCK3	Up in Radiation Sensitive vs Radiation Resistant		Kim, Rha et al 2048
397	AGPAT3	Up in Radiation Sensitive vs Radiation Resistant		Kim, Rha et al 2049
