# Supplementary material for: A Novel Assay for Profiling GBM Cancer Model Heterogeneity and Drug Screening
Source: Cells. 2019 Jul 11;8(7):702. doi: 10.3390/cells8070702 (PMC6678976; doi:10.3390/cells8070702)
Supplement: Supplementary file 1 [file cells-08-00702-s001.zip › Table S2.xlsx]

## Sheet: Kruskal_Wallis_p_0.05_TMZ_Respo
Index	Gene	PValue
1	ACSL3	0.0455003
2	APOD	0.0455003
3	BIRC5	0.0455003
4	CDT1	0.0455003
5	CHD7	0.0455003
6	CHI3L1	0.0455003
7	CYR61	0.0455003
8	DDX56	0.0455003
9	EIF2B5	0.0455003
10	EPAS1	0.0455003
11	FEN1	0.0455003
12	FTSJ2	0.0455003
13	GSTP1	0.0455003
14	HEPN1	0.0455003
15	HIST1H2AC	0.0455003
16	ILF3	0.0455003
17	LGALS3	0.0455003
18	LST1	0.0455003
19	MCM10	0.0455003
20	MEX3B	0.0455003
21	MIF	0.0455003
22	MSANTD3.TMEFF1	0.0455003
23	MT1X	0.0455003
24	MTA2	0.0455003
25	MTRF1	0.0455003
26	MVP	0.0455003
27	NCAM1	0.0455003
28	NFIL3	0.0455003
29	NOL4L	0.0455003
30	OSMR	0.0455003
31	PKN1	0.0455003
32	PTBP1	0.0455003
33	RCC2	0.0455003
34	SH3BGRL3	0.0455003
35	TPI1	0.0455003
36	UCHL5	0.0455003
37	VEZF1	0.0455003
38	WT1	0.0455003
